# Supplementary material for: Euglena gracilis Promotes Lactobacillus Growth and Antioxidants Accumulation as a Potential Next-Generation Prebiotic
Source: Front Nutr. 2022 Jun 22;9:864565. doi: 10.3389/fnut.2022.864565 (PMC9257220; doi:10.3389/fnut.2022.864565)
Supplement: Supplementary Table 1 — Differentially expressed metabolites summary and metabolites details under AE+ vs. control, HE+ vs. control, at both negative (NEG) and positive (POS) ion modes. [file Table_1.XLSX]

## Sheet: file explanation
Header name	Description
id	The unique data number of the substance in this qualitative analysis
MS2 name	The name of the substance obtained by the qualitative matching analysis of the secondary mass spectrum
MS2 score	Scoring for secondary matching, the value is [0, 1], the larger the better
MS1 name	The name of the first-level fragment ion matching, refer to the HMDB database or the KEGG database
MS1 ppm	The accuracy of the first level matching, the value is (-25, 25), the closer to 0 the better
rt	Chromatographic retention time of the substance
mz	Mass-to-charge ratio of characteristic ions
SuperClass	Classification information of the substance in the HMDB database
type	Matching modes, including MS2 forward/reverse, first-level average molecular weight/monoisotopic molecular weight matching and no matching, etc.
MEAN OO	The mean value of the relative quantitative value of an experimental group in the comparison of the substance
MEAN XX	The relative quantitative value of the substance in another experimental group within the comparison
VIP	The importance of the variable projection obtained by the OPLS-DA model of the substance in the group of comparisons
P-VALUE	The P value obtained by the t test of the substance in the comparison of the group, P value = the probability that the hypothesis is correct but rejected = the number of negative results/the total number of results, which is a test probability of the sample data
Q-VALUE	The hypothesis test statistic (P value) is the result after the multiple hypothesis test is corrected. The Q value = the probability of being rejected but correct = the number of false positive results/the number of presumed positive results, which is an inference from the statistical test A kind of test probability, re-statistic of P value
FOLD CHANGE	The multiple relationship between the substance in the group and the two experiments
LOG_FOLDCHANGE	FOLD CHANGE takes the base 2 logarithm
	The screening conditions for differential metabolites are VIP > 1 and P-value < 0.05

## Sheet: POS AE+ vs control
id	MS2 name	MS2 score	MS1 name	MS1 ppm	rt	mz	SuperClass	type	MEAN Control	MEAN AE+	VIP	P-VALUE	Q-VALUE	FOLD CHANGE(AE+ vs Control)	LOG_FOLDCHANGE3
277	Pyrophaeophorbide a	0.92288			78.1207	535.269	Organoheterocyclic compounds	forward	0.000126686	18.6799	2.07471	7.63274e-08	6.66494e-06	147451	5.16865
1095	LysoPC(20:4(5Z,8Z,11Z,14Z))	0.355429			213.893	544.339		forward	0.000126686	4.50631	2.06128	0.000257285	0.00210349	35570.8	4.55109
815	PC(14:0/14:0)	0.615052			176.524	678.504	Lipids and lipid-like molecules	forward	0.000126686	2.36135	2.06244	0.00111672	0.00613511	18639.4	4.27043
722	DG(14:1(9Z)/20:4(5Z,8Z,11Z,14Z)/0:0)	0.683621			48.27	587.466	Lipids and lipid-like molecules	forward	0.000126686	1.70412	2.07318	6.04717e-07	2.12102e-05	13451.6	4.12877
1082	Montecristin	0.38289			60.0166	575.501	Lipids and lipid-like molecules	forward	0.000126686	1.49359	2.07113	2.50917e-05	0.0003595	11789.7	4.0715
1090	LysoPC(22:4(7Z,10Z,13Z,16Z))	0.360038			212.756	572.37	Lipids and lipid-like molecules	forward	0.000126686	1.23979	2.06198	0.000126863	0.00123011	9786.35	3.99062
636	Ambronide	0.741355			93.9573	237.221	Organoheterocyclic compounds	forward	0.000126686	0.93253	2.04238	0.00561027	0.017508	7360.96	3.86693
920	DG(18:4(6Z,9Z,12Z,15Z)/14:1(9Z)/0:0)	0.547262			50.9573	559.434	Lipids and lipid-like molecules	forward	0.000126686	0.906045	2.07427	1.03324e-07	7.75085e-06	7151.91	3.85442
867	PC(14:0/15:0)	0.583762			175.399	692.52	Lipids and lipid-like molecules	forward	0.000126686	0.730571	2.06281	0.00209074	0.00935381	5766.79	3.76093
840	1-(2,6,6-Trimethyl-2-cyclohexen-1-yl)-1,6-heptadien-3-one	0.600679			48.7033	233.189	Lipids and lipid-like molecules	forward	0.000126686	0.432811	2.07144	5.09871e-07	1.89838e-05	3416.41	3.53357
919	4alpha-Hydroxymethyl-4beta-methyl-5alpha-cholesta-8,24-dien-3beta-ol	0.547341			26.1792	429.372	Lipids and lipid-like molecules	forward	0.000173685	0.567539	2.03923	0.000256423	0.00209844	3267.64	3.51423
977	Hericene C	0.503812			192.359	585.451	Lipids and lipid-like molecules	forward	0.000126686	0.396639	2.06871	2.13788e-06	5.35924e-05	3130.88	3.49567
1018	Dieporeticenin	0.464632			60.0181	573.487	Lipids and lipid-like molecules	forward	0.000126686	0.374304	2.06964	9.01206e-06	0.000166445	2954.58	3.4705
839	DG(20:4(5Z,8Z,11Z,14Z)/14:1(9Z)/0:0)	0.60152			192.342	587.466	Lipids and lipid-like molecules	forward	0.000126686	0.349327	2.07204	1.33666e-07	8.65598e-06	2757.43	3.4405
937	PC(14:0/P-18:0)	0.535025			170.877	718.573	Lipids and lipid-like molecules	forward	0.000126686	0.269174	2.05181	0.000493108	0.00339891	2124.74	3.32731
1075	LysoPC(20:2(11Z,14Z))	0.392767			213.893	548.371	Lipids and lipid-like molecules	forward	0.000126686	0.249521	2.05972	0.000374737	0.00278745	1969.6	3.29438
812	Norecasantalic acid	0.617215			24.8279	181.122	Lipids and lipid-like molecules	forward	0.000126686	0.230623	2.04329	0.000599372	0.0039444	1820.43	3.26017
505	8,13-Abietadien-18-al	0.816031			29.4481	287.236	Lipids and lipid-like molecules	forward	0.000126686	0.217474	2.06871	7.54793e-06	0.000145937	1716.64	3.23468
936	DG(14:1(9Z)/18:4(6Z,9Z,12Z,15Z)/0:0)	0.535409			195.099	559.434	Lipids and lipid-like molecules	forward	0.000126686	0.210175	2.06967	1.30643e-06	3.67609e-05	1659.03	3.21985
1045	PC(18:3(9Z,12Z,15Z)/18:1(11Z))	0.440717			166.36	782.566		forward	0.000126686	0.201953	2.0201	0.00457483	0.0153122	1594.12	3.20252
924	DG(16:1(9Z)/18:3(6Z,9Z,12Z)/0:0)	0.542514			175.946	589.482	Lipids and lipid-like molecules	forward	0.000126686	0.181466	2.06962	8.31414e-06	0.000156903	1432.41	3.15607
849	PC(20:2(11Z,14Z)/14:0)	0.594987			170.876	758.567	Lipids and lipid-like molecules	forward	0.000126686	0.178598	2.0315	0.00224941	0.00978857	1409.77	3.14915
850	PC(16:0/P-18:0)	0.594758			169.745	746.604	Lipids and lipid-like molecules	forward	0.000126686	0.172422	2.05415	0.00353468	0.0129002	1361.02	3.13386
874	MG(18:3(9Z,12Z,15Z)/0:0/0:0)	0.578042			93.9513	353.267	Lipids and lipid-like molecules	forward	0.00101874	1.28052	1.98254	0.00577322	0.017838	1256.97	3.09932
865	PC(20:4(8Z,11Z,14Z,17Z)/20:3(8Z,11Z,14Z))	0.585087			162.962	832.583	Lipids and lipid-like molecules	forward	0.000126686	0.15374	1.97016	0.0115078	0.0279991	1213.55	3.08406
437	Corchorosol A	0.845102			93.9662	537.303	Lipids and lipid-like molecules	forward	0.000126686	0.147472	2.0425	0.000652768	0.00420029	1164.08	3.06598
880	PC(20:2(11Z,14Z)/14:1(9Z))	0.571256			170.875	756.551	Lipids and lipid-like molecules	forward	0.000126686	0.134283	2.0308	0.00159261	0.00783026	1059.97	3.02529
750	PC(18:1(11Z)/14:0)	0.663801			172.005	732.552		forward	0.000126686	0.130503	2.05839	0.000129931	0.0012507	1030.13	3.01289
780	(22E, 24x)-Ergosta-4,6,8,22-tetraen-3-one	0.636396			56.6213	393.314	Lipids and lipid-like molecules	forward	0.000126686	0.0970186	2.08478	6.44404e-05	0.000741535	765.82	2.88413
765	LysoPE(22:5(4Z,7Z,10Z,13Z,16Z)/0:0)	0.645554			217.296	528.307	Lipids and lipid-like molecules	forward	0.000126686	0.0959199	2.02905	0.00202975	0.00918036	757.148	2.87918
826	PC(16:1(9Z)/P-18:0)	0.60764			169.746	744.589		forward	0.000126686	0.0955081	2.04185	0.00145468	0.00735411	753.897	2.87731
892	PC(20:1(11Z)/14:0)	0.564884			169.75	760.584	Lipids and lipid-like molecules	forward	0.000126686	0.0919967	2.03984	0.00267704	0.0108578	726.18	2.86104
885	PC(20:2(11Z,14Z)/18:3(6Z,9Z,12Z))	0.569474			165.229	808.583		forward	0.000126686	0.0713346	2.01178	0.00176863	0.0084012	563.083	2.75057
1007	PC(15:0/14:0)	0.482378			40.2279	692.52	Lipids and lipid-like molecules	forward	0.000126686	0.0640219	2.03268	0.0166692	0.0358876	505.36	2.7036
852	PC(20:2(11Z,14Z)/18:2(9Z,12Z))	0.594123			166.361	810.599		forward	0.000126686	0.0575095	1.99353	0.00746055	0.0211425	453.954	2.65701
644	Ganodosterone	0.736001			31.9536	409.309	Lipids and lipid-like molecules	forward	0.000296176	0.132761	2.04656	1.01094e-06	2.99857e-05	448.252	2.65152
1002	Tsugaric acid B	0.488496			53.4315	529.388	Lipids and lipid-like molecules	forward	0.000126686	0.0531389	2.07969	9.12005e-05	0.000966556	419.454	2.62268
492	2-Hydroxy-6-pentadecylbenzoic acid	0.822261			47.0219	349.273	Benzenoids	forward	0.000126686	0.0365624	1.96142	0.00937901	0.0246466	288.607	2.46031
933	Reticulatamol	0.536619			173.146	535.508	Lipids and lipid-like molecules	forward	0.000126686	0.0303019	1.86702	0.0188411	0.0389683	239.19	2.37874
348	all-trans-Retinoic acid	0.890696			30.5988	301.216	Lipids and lipid-like molecules	forward	0.00154927	0.349133	1.99677	3.31184e-07	1.41841e-05	225.353	2.35286
770	6-Deoxohomodolichosterone	0.64098			30.5733	463.377	Lipids and lipid-like molecules	forward	0.00151314	0.334648	1.98948	3.85206e-06	8.62587e-05	221.161	2.34471
548	Muricatacin	0.790453			29.409	285.242		forward	0.00153084	0.260435	1.83189	0.00855284	0.023202	170.125	2.23077
567	Fexofenadine	0.781963			219.568	502.293	Benzenoids	forward	0.00238504	0.298294	1.88652	0.00442951	0.0149894	125.069	2.09715
1105	DG(14:0/20:5(5Z,8Z,11Z,14Z,17Z)/0:0)	0.319106			33.0708	587.466	Lipids and lipid-like molecules	reverse	0.00468466	0.49007	1.85929	3.11878e-05	0.000423669	104.612	2.01958
1104	(3beta,5alpha,6beta,22E,24R)-23-Methylergosta-7,22-diene-3,5,6-triol	0.323661			29.9576	445.367	Lipids and lipid-like molecules	reverse	0.00112987	0.116991	1.94203	3.59569e-07	1.50051e-05	103.543	2.01512
677	PI(18:0/18:3(6Z,9Z,12Z))	0.712607			22.4688	861.551	Lipids and lipid-like molecules	forward	0.000162753	0.0152246	2.0754	3.02683e-07	1.33151e-05	93.5443	1.97102
723	Idoxanthin	0.683433			24.8106	599.408	Lipids and lipid-like molecules	forward	0.000126686	0.00998694	2.02151	0.000490287	0.00338375	78.8323	1.8967
600	beta-Doradecin	0.762759			32.8329	581.398	Lipids and lipid-like molecules	forward	0.00791969	0.514734	1.75739	0.000177622	0.00159254	64.9942	1.81287
783	Hericene B	0.634997			50.0638	583.434	Lipids and lipid-like molecules	forward	0.0419986	2.38606	1.79578	2.49105e-07	1.17943e-05	56.8128	1.75445
963	(3beta,22E,24R)-Ergosta-4,6,8(14),22-tetraen-3-ol	0.516891			32.1769	395.33	Lipids and lipid-like molecules	forward	0.00282666	0.158092	1.79872	3.40029e-07	1.44445e-05	55.9288	1.74764
1064	PI(18:1(11Z)/18:3(6Z,9Z,12Z))	0.417007			212.756	859.531	Lipids and lipid-like molecules	forward	0.00117665	0.0484127	1.91699	0.00131148	0.00684065	41.1445	1.61431
354	(R)-3,4-Dihydro-8-hydroxy-3-tridecyl-1H-2-benzopyran-1-one	0.88898			29.4239	347.257	Organoheterocyclic compounds	forward	0.00108976	0.0418662	1.9603	4.85437e-07	1.83651e-05	38.4178	1.58453
793	1,2-Dimethyl-4-(6-methyl-4-heptenyl)-1,3-cyclohexadiene	0.629531			93.9606	219.21	Hydrocarbons	forward	0.010089	0.387187	1.82042	0.00809385	0.0223584	38.377	1.58407
1073	LysoPC(16:1(9Z)/0:0)	0.398104			219.569	494.324	Lipids and lipid-like molecules	forward	0.00125595	0.0446433	1.24476	0.0377323	0.0608903	35.5455	1.55078
860	PC(20:4(8Z,11Z,14Z,17Z)/14:0)	0.587948			168.626	754.536		forward	0.00513217	0.181897	1.7001	0.0040748	0.0141865	35.4424	1.54952
588	LysoPE(18:1(9Z)/0:0)	0.770857			221.841	480.308	Lipids and lipid-like molecules	forward	0.000664046	0.0225115	1.8062	0.0030843	0.0118188	33.9006	1.53021
413	Biliverdin	0.857551			23.6217	583.254	Organoheterocyclic compounds	forward	0.000126686	0.00399334	2.07397	7.54956e-06	0.00014596	31.5216	1.49861
726	Lycopersiconol	0.683048			48.6956	335.257	Lipids and lipid-like molecules	forward	0.0698527	2.18238	2.04842	7.35353e-07	2.38854e-05	31.2426	1.49475
921	PC(18:3(9Z,12Z,15Z)/14:0)	0.545667			173.142	728.519		forward	0.002305	0.0557799	1.81908	0.00188402	0.00875497	24.1995	1.38381
432	3,4-Dihydrocadalene	0.846651			30.5586	201.164	Lipids and lipid-like molecules	forward	0.00706169	0.158013	2.03999	6.5783e-07	2.23478e-05	22.376	1.34978
229	(24E)-3beta,15alpha,22S-Triacetoxylanosta-7,9(11),24-trien-26-oic acid	0.94611			23.6619	613.37	Lipids and lipid-like molecules	forward	0.000126686	0.00256671	1.88052	0.00403673	0.0140992	20.2604	1.30665
1066	Thiomorpholine 3-carboxylate	0.40872			354.377	148.043	Organic acids and derivatives	forward	0.190091	3.74241	2.03289	1.82188e-07	1.01922e-05	19.6875	1.29419
994	Dimethyl dialkyl ammonium chloride	0.497376			129.034	304.299	Organonitrogen compounds	forward	0.00769061	0.146605	1.73289	0.000743561	0.00461974	19.0629	1.28019
729	PA(22:2(13Z,16Z)/18:1(9Z))	0.681072			25.9766	755.559	Lipids and lipid-like molecules	forward	0.000126686	0.00232727	1.9813	0.000444132	0.00314121	18.3704	1.26412
423	4-Aminobutyraldehyde	0.851176			263.029	88.0873	Organic oxygen compounds	forward	0.12654	2.2982	2.05576	2.25521e-06	5.58131e-05	18.1618	1.25916
526	beta-Vatirenene	0.802557			29.4779	203.179	Lipids and lipid-like molecules	forward	0.00977751	0.164133	1.62761	5.82941e-07	2.07221e-05	16.7868	1.22497
318	DL-O-Phosphoserine	0.904241			480.677	186.016	Organic acids and derivatives	forward	0.0242137	0.36498	1.61559	7.05472e-05	0.000793824	15.0733	1.17821
922	LysoPC(18:2(9Z,12Z))	0.543275			217.291	520.34	Lipids and lipid-like molecules	forward	0.0175873	0.256699	1.87968	0.00180268	0.0085072	14.5957	1.16423
1005	[10]-Paradol	0.486764			37.3751	335.257	Benzenoids	reverse	0.0523239	0.716714	2.03167	7.35234e-07	2.38832e-05	13.6976	1.13665
530	Thiodiglycol	0.799661			77.0008	123.047	Organosulfur compounds	forward	0.211226	2.89056	2.07881	2.78201e-05	0.000387957	13.6847	1.13624
282	Astaxanthin	0.920684			24.792	597.393	Lipids and lipid-like molecules	forward	0.000227365	0.00285947	1.85236	0.00123481	0.00657158	12.5766	1.09956
525	17-HDoHE	0.802654			31.0466	327.231	Lipids and lipid-like molecules	forward	0.00610619	0.0760507	1.99758	2.42039e-07	1.16488e-05	12.4547	1.09533
397	o-Xylene	0.866774			30.5134	107.086	Benzenoids	forward	0.0141807	0.151227	1.88212	4.73582e-06	0.000101505	10.6643	1.02793
1084	PA(20:4(5Z,8Z,11Z,14Z)e/2:0)	0.381649			61.1473	487.281	Lipids and lipid-like molecules	forward	0.0580136	0.588446	1.87159	0.00128055	0.00673339	10.1433	1.00618
478	5-Hydroxyconiferyl alcohol	0.826732			30.5362	197.081	Benzenoids	forward	0.0125809	0.125339	1.96494	7.87019e-05	0.0008643	9.96259	0.998372
657	N6-Methyladenosine	0.728913			268.327	282.119	Nucleosides, nucleotides, and analogues	forward	0.061344	0.572012	2.06736	6.71703e-07	2.26332e-05	9.32467	0.969633
1010	D-1-Amino-2-pyrrolidinecarboxylic acid	0.479693			29.4879	131.086	Organic acids and derivatives	reverse	0.0210833	0.194812	2.0046	4.60349e-08	4.92701e-06	9.24011	0.965677
700	(Â±)-(Z)-2-(5-Tetradecenyl)cyclobutanone	0.70076			87.1691	265.252	Organic oxygen compounds	forward	0.075755	0.655976	1.98915	2.40922e-05	0.00034887	8.65917	0.937476
1047	Tetraphyllin B	0.439062			211.759	288.106	Organooxygen compounds	forward	0.0502373	0.416554	2.02595	3.3322e-05	0.000446081	8.29173	0.918645
438	o-Ethyltoluene	0.844932			30.5874	121.101	Benzenoids	forward	0.0262161	0.199543	1.94435	2.08544e-06	5.26074e-05	7.61149	0.881469
84	Cyclic AMP	0.990809			281.893	330.059	Nucleosides, nucleotides, and analogues	forward	0.889348	6.75503	2.10043	8.89712e-07	2.71005e-05	7.59548	0.880555
448	beta-N-Acetylglucosamine	0.841405			136.108	222.098	Organic oxygen compounds	forward	0.126845	0.930083	2.00481	7.25628e-05	0.000811564	7.33246	0.86525
999	PA(20:2(11Z,14Z)/20:0)	0.49248			24.8412	757.575	Lipids and lipid-like molecules	forward	0.000347575	0.0024571	1.7167	0.00728981	0.0208039	7.06927	0.849375
191	Gentiatibetine	0.958767			394.037	166.086	Organoheterocyclic compounds	forward	0.933028	6.31648	2.04612	1.63063e-07	9.62164e-06	6.76988	0.830581
504	(13R,14R)-7-Labdene-13,14,15-triol	0.816451			32.8533	325.273	Lipids and lipid-like molecules	forward	0.039932	0.234672	1.51726	0.00228542	0.00988395	5.87678	0.76914
954	LysoPC(16:0)	0.521784			218.429	496.339	Lipids and lipid-like molecules	forward	0.0710754	0.412802	1.56192	0.0118665	0.0285188	5.80794	0.764022
393	Dethiobiotin	0.868583			361.183	215.139	Lipids and lipid-like molecules	forward	0.249294	1.42907	2.06092	9.66052e-08	7.51024e-06	5.73244	0.75834
208	2-Furancarboxaldehyde	0.953486			452.123	97.0287	Organooxygen compounds	forward	0.0298027	0.161361	1.30747	1.12409e-05	0.000194845	5.41432	0.733544
1078	2-Phenylethanol	0.386606			29.9576	105.07	Benzenoids	reverse	0.103255	0.483417	2.01206	8.1701e-06	0.000154882	4.68177	0.67041
732	2-Methyl-1,3-cyclohexadiene	0.679708			30.5812	95.0858	Hydrocarbons	forward	0.0436384	0.203976	2.03262	6.1742e-13	4.95353e-09	4.67423	0.66971
426	p-Mentha-1,8-dien-7-ol	0.848836			30.5603	135.117	Lipids and lipid-like molecules	forward	0.0358118	0.164393	1.78353	7.91153e-09	1.56596e-06	4.59048	0.661858
738	Docosadienoate (22:2n6)	0.676888			32.7844	337.309	Lipids and lipid-like molecules	forward	0.0917327	0.404461	2.0675	7.27019e-07	2.37266e-05	4.40913	0.644353
388	Marmeline	0.872557			170.878	352.193	Benzenoids	forward	0.0747636	0.327131	2.03305	1.22064e-07	8.34071e-06	4.37553	0.641031
56	3-Methyladenine	0.996466			253.577	150.077	Organoheterocyclic compounds	forward	0.208325	0.860326	1.91826	0.000284949	0.00227496	4.12972	0.615921
225	L-Acetylcarnitine	0.947183			322.602	204.123	Lipids and lipid-like molecules	forward	7.20868	28.8808	2.05084	4.84088e-07	1.83304e-05	4.00639	0.602754
176	Nicotine-1'-N-oxide	0.964538			305.642	179.118	Organoheterocyclic compounds	forward	0.180627	0.7188	2.05206	1.21741e-10	1.63763e-07	3.97948	0.599826
480	Austroinulin	0.826265			33.9767	323.257	Lipids and lipid-like molecules	forward	0.0811991	0.312078	1.96922	2.94429e-05	0.000404848	3.84336	0.584711
143	3,5-Dimethylphenyl methylcarbamate	0.974791			384.969	180.102	Benzenoids	forward	0.192843	0.648864	1.97517	7.29779e-06	0.000142239	3.36473	0.526951
859	N-Feruloylaspartic acid	0.588643			407.675	310.095	Organic acids and derivatives	forward	0.0640206	0.211186	1.91922	1.91207e-05	0.000293708	3.29872	0.518345
985	Santene	0.5			30.5931	123.117	Hydrocarbons	reverse	0.0220855	0.0727211	1.7946	1.76524e-06	4.63717e-05	3.2927	0.517553
252	xi-3-(4-Isopropylphenyl)-2-methylpropanal	0.933841			30.5662	191.143	Lipids and lipid-like molecules	forward	0.019233	0.0628017	1.74105	5.87738e-07	2.08308e-05	3.2653	0.513923
303	Acetylcholine	0.910456			216.159	146.117	Organic nitrogen compounds	forward	0.198282	0.645454	1.97034	1.45549e-05	0.000239343	3.25524	0.512583
702	1-(gamma-Glutamylamino)cyclopropanecarboxylic acid	0.697234			303.374	231.087	Organic acids and derivatives	forward	0.0680112	0.210037	2.04949	2.08809e-07	1.08946e-05	3.08827	0.489715
653	Leucyl-Serine	0.730322			436.127	219.134	Organic acids and derivatives	forward	0.37804	1.11168	2.07085	1.47727e-10	1.69315e-07	2.94064	0.468442
242	Neoacrimarine G	0.937703			344.161	516.161	Organoheterocyclic compounds	forward	0.0417924	0.115719	1.80516	0.00932783	0.0245597	2.7689	0.442307
177	(E)-3-(2-Methylpropylidene)-1(3H)-isobenzofuranone	0.96399			31.7017	189.091	Organoheterocyclic compounds	forward	0.0584025	0.160104	1.83468	0.000129648	0.00124881	2.74138	0.43797
817	Sorbose 1-phosphate	0.61292			487.632	261.036	Organic oxygen compounds	forward	0.0161961	0.0416495	1.4539	0.000749008	0.00464405	2.57157	0.410198
79	2'-O-Methyladenosine	0.992117			96.2236	282.119	Nucleosides, nucleotides, and analogues	forward	3.21255	8.05941	1.99467	6.14315e-08	5.89806e-06	2.50873	0.399454
1099	1-(3-Methyl-2-butenoyl)-6-apiosylglucose	0.347351			186.094	395.155	Lipids and lipid-like molecules	forward	0.0101667	0.0252912	1.05852	0.00549433	0.0172692	2.48766	0.395791
1108	4'-Hydroxyflurbiprofen	0.303168			202.552	261.09	Benzenoids	forward	0.544986	1.35243	1.93485	0.00176829	0.00840013	2.48159	0.39473
182	(R)-2-Hydroxysterculic acid	0.961429			65.6688	311.257	Lipids and lipid-like molecules	forward	0.37168	0.918166	1.7739	0.00158586	0.00780755	2.47031	0.392752
814	7-Ketodeoxycholic acid	0.616525			29.4374	424.364	Lipids and lipid-like molecules	forward	0.00919775	0.0226922	1.34184	0.0052339	0.0167201	2.46715	0.392195
585	Austalide G	0.773032			373.635	519.253	Organoheterocyclic compounds	forward	0.0142064	0.0337957	1.81836	0.00252856	0.0104984	2.37891	0.376377
45	4-Hydroxy-2-butenoic acid gamma-lactone	0.997936			322.596	85.0288	Organoheterocyclic compounds	forward	0.285629	0.676814	1.89889	1.79234e-06	4.69005e-05	2.36955	0.374667
1025	L-alpha-Aspartyl-L-hydroxyproline	0.455145			125.644	247.091	Organic acids and derivatives	forward	0.859602	1.92291	2.05312	1.01865e-05	0.000181696	2.23698	0.349661
951	PC(16:1(9Z)/18:1(11Z))	0.524153			44.1855	758.561	Lipids and lipid-like molecules	forward	0.0338168	0.07476	1.14903	0.0151605	0.0336051	2.21074	0.344537
532	Dihydro-2,4-dimethyl-6-(1-methylpropyl)-4H-1,3,5-dithiazine	0.798867			66.2155	206.103	Organoheterocyclic compounds	forward	0.596381	1.28517	1.77271	0.000232199	0.00195256	2.15495	0.333437
1076	Biotin	0.391068			125.645	245.095	Organoheterocyclic compounds	forward	28.899	60.6141	2.07034	1.75901e-08	2.63383e-06	2.09744	0.32169
884	Nigakinone	0.569621			125.643	267.076	Alkaloids and derivatives	forward	1.08672	2.27856	2.07115	4.01745e-06	8.92111e-05	2.09674	0.321544
188	3-Ethylidenehexahydropyrrolo[1,2-a]pyrazine-1,4-dione	0.959309			125.642	181.097	Organic acids and derivatives	forward	24.106	49.8334	2.07312	4.20652e-09	1.08289e-06	2.06726	0.315395
391	Homo-L-arginine	0.870798			521.937	189.134	Organic acids and derivatives	forward	1.49412	3.03811	2.0415	8.75006e-08	7.15483e-06	2.03338	0.308218
854	Polyporusterone E	0.593403			52.0831	461.325	Lipids and lipid-like molecules	forward	0.0918747	0.184158	1.58147	0.00122595	0.0065398	2.00445	0.301995
452	O-Phosphoethanolamine	0.838226			487.544	142.026	Organic acids and derivatives	forward	0.237811	0.463737	1.98186	1.77213e-06	4.65066e-05	1.95002	0.29004
682	5-Hydroxy-4-methoxy-6-canthinone 3-N-oxide	0.708446			202.552	283.072	Alkaloids and derivatives	forward	0.154217	0.299974	1.73023	0.00756597	0.0213492	1.94514	0.288951
77	Cytidine monophosphate	0.992497			470.493	324.059	Nucleosides, nucleotides, and analogues	forward	0.198163	0.385238	1.99128	0.000313361	0.00244507	1.94405	0.288707
582	5-Aminopentanoic acid	0.774289			123.377	118.086	Organic acids and derivatives	forward	3.35833	6.524	2.02982	1.10688e-08	1.89756e-06	1.94263	0.288391
216	Methyl phenyl sulfide	0.951774			233.192	125.043	Benzenoids	forward	0.247691	0.452822	1.42858	0.00499201	0.0162008	1.82817	0.262017
712	11-Dehydro-thromboxane B2	0.687202			542.39	369.223	Lipids and lipid-like molecules	forward	0.0571718	0.101636	1.68642	0.000920659	0.00537049	1.77773	0.249867
440	Histidinyl-Isoleucine	0.844664			162.971	269.16	Organic acids and derivatives	forward	0.11112	0.196365	1.55748	0.00167627	0.00810654	1.76715	0.247273
206	Physoperuvine	0.953942			86.0426	142.122	Alkaloids and derivatives	forward	0.394833	0.697259	1.9694	5.04329e-07	1.88452e-05	1.76596	0.24698
834	1-Deoxy-D-glucitol	0.605586			122.438	167.092	Organic oxygen compounds	forward	3.93306	6.72514	1.66762	0.000744519	0.00462402	1.7099	0.23297
1035	Brassica napus non-fluorescent chlorophyll catabolite 3	0.444879			463.562	631.274	Organoheterocyclic compounds	forward	0.343993	0.572565	1.9614	1.30594e-06	3.67503e-05	1.66447	0.221275
357	5-Hydroxy-L-tryptophan	0.888342			519.675	221.092	Organoheterocyclic compounds	forward	0.181085	0.298161	1.38513	0.0147134	0.032927	1.64652	0.216568
1016	N'-Formylkynurenine	0.465522			313.559	237.087	Organic oxygen compounds	forward	1.66345	2.73726	1.50786	0.0132983	0.0307196	1.64553	0.216305
1061	(R)-Salsolinol	0.422968			151.649	180.102	Organoheterocyclic compounds	forward	0.300355	0.493604	1.67741	0.000940554	0.00544954	1.6434	0.215744
25	Nicotinic acid	0.999351			233.193	124.039	Organoheterocyclic compounds	forward	5.86413	9.57348	1.72249	0.000485947	0.00336035	1.63255	0.212866
228	1-Methylhypoxanthine	0.946129			93.9688	151.061	Organoheterocyclic compounds	forward	0.96537	1.56974	1.87944	3.74164e-06	8.42601e-05	1.62606	0.211135
450	2-Oxo-4-methylthiobutanoic acid	0.838699			386.106	149.027	Lipids and lipid-like molecules	forward	0.318974	0.517616	1.67951	0.000114912	0.00114693	1.62276	0.210253
1055	Lysyl-Asparagine	0.431512			511.606	261.155	Organic acids and derivatives	forward	0.0403845	0.0647725	1.62773	0.000444304	0.00314206	1.6039	0.205177
193	Propionylcarnitine	0.958139			298.841	218.138	Lipids and lipid-like molecules	forward	0.948052	1.51668	1.71193	0.000116683	0.00115957	1.59979	0.204063
243	N-Lactoyl ethanolamine	0.937452			190.094	134.081	Organonitrogen compounds	forward	0.112072	0.178954	1.06035	0.0338806	0.0566797	1.59677	0.203242
709	Beta-Glycerophosphoric acid	0.69307			446.457	173.021	Lipids and lipid-like molecules	forward	0.184573	0.294253	1.9364	1.30127e-05	0.000219205	1.59423	0.202552
472	(1xi,3xi)-1,2,3,4-Tetrahydro-1-methyl-beta-carboline-3-carboxylic acid	0.828152			192.286	231.112	Alkaloids and derivatives	forward	1.95694	3.11022	2.01137	9.07952e-07	2.74941e-05	1.58932	0.201212
52	1-Methyladenosine	0.9968			127.906	282.119	Nucleosides, nucleotides, and analogues	forward	9.87761	15.6588	1.97884	3.07407e-06	7.17285e-05	1.58528	0.200105
402	3-Aminoisobutanoic acid	0.863197			193.496	104.071	Organic acids and derivatives	forward	0.745345	1.15764	1.67999	0.000610898	0.00400062	1.55316	0.191216
881	2-Amino-4-ethoxy-3-hydroxybutanoic acid	0.571217			407.663	164.092	Organic acids and derivatives	forward	0.128756	0.19761	1.54946	0.00210783	0.00940182	1.53476	0.18604
710	O-propanoyl-carnitine	0.689833			145.43	218.138	Lipids and lipid-like molecules	forward	1.17948	1.79149	1.80462	2.50366e-05	0.000358918	1.51888	0.181524
230	Methionine sulfoxide	0.945953			386.062	166.053	Organic acids and derivatives	forward	4.64122	7.02131	1.90735	5.16731e-06	0.000108611	1.51282	0.179787
531	Leukotriene D4	0.798998			372.498	497.271	Lipids and lipid-like molecules	forward	0.151414	0.229031	1.53268	0.0168628	0.0361711	1.51261	0.179728
946	8-Methyldihydrochelerythrine	0.528853			355.508	364.161	Alkaloids and derivatives	forward	0.34695	0.521062	1.5977	0.0185118	0.0385129	1.50184	0.176623
98	3-Methylguanine	0.987268			201.164	166.072	Organoheterocyclic compounds	forward	12.7692	18.9962	1.74977	0.000132309	0.00126646	1.48765	0.172502
29	D-Ornithine	0.999001			521.925	133.097	Organic acids and derivatives	forward	5.57328	8.18509	1.67146	0.000818992	0.0049492	1.46863	0.166913
1040	Asparaginyl-Tyrosine	0.443232			157.302	296.123	Organic acids and derivatives	forward	0.117793	0.172634	1.38964	0.00595	0.0181886	1.46557	0.166007
871	Maltotetraose	0.579474			512.8	689.209	Organic oxygen compounds	forward	0.0301867	0.0441694	1.26037	0.0193331	0.0396388	1.46321	0.165306
524	2'-Oxoaloesol 7-glucoside	0.803656			358.921	395.132	Organic oxygen compounds	forward	0.0814689	0.118888	1.54117	0.00931236	0.0245334	1.45931	0.164146
73	Adenosine 2'-phosphate	0.993603			341.89	348.071	Organic oxygen compounds	forward	0.0758923	0.11013	1.6801	0.00166303	0.0080634	1.45114	0.161708
786	L-Lysopine	0.633686			386.106	219.134	Organic acids and derivatives	forward	0.3312	0.479487	1.60971	0.000504217	0.00345831	1.44773	0.160687
124	Riboflavin	0.979094			230.93	377.145	Organoheterocyclic compounds	forward	0.368364	0.533184	1.23834	0.00978318	0.0253208	1.44744	0.1606
356	BOX A	0.888417			268.33	179.081	Organoheterocyclic compounds	forward	0.875673	1.26276	1.82875	4.54197e-05	0.000567455	1.44204	0.158978
223	5-Hydroxylysine	0.949883			528.766	163.107	Organic acids and derivatives	forward	0.99859	1.39101	1.35805	0.0103182	0.0261826	1.39298	0.143944
85	2-Methyl-3-(2-propenyl)pyrazine	0.990749			207.12	135.092	Organoheterocyclic compounds	forward	0.226989	0.311576	1.58384	0.00161001	0.00788849	1.37265	0.137559
1027	3-(4-hydroxy-3,5-dimethoxyphenyl)prop-2-enoic acid	0.45368			125.659	242.102		forward	0.298579	0.407247	1.20437	0.0407036	0.0639689	1.36395	0.134798
53	2,6-Dimethylaniline	0.996613			192.359	122.096	Benzenoids	forward	4.37348	5.93105	1.6542	0.000256817	0.00210075	1.35614	0.132305
1004	Nerolidol 3-O-[a-L-rhamnopyranosyl-(1->2)-b-D-glucopyranoside]	0.487316			242.245	531.319	Lipids and lipid-like molecules	forward	0.496353	0.672724	1.47	0.022464	0.0437174	1.35533	0.132047
788	Lysyl-Leucine	0.632614			545.792	260.196	Organic acids and derivatives	forward	0.317462	0.425775	1.4341	0.00718528	0.0205943	1.34118	0.127488
574	Ecgonine	0.779699			61.1343	186.112	Alkaloids and derivatives	forward	0.329281	0.432685	1.24114	0.0325963	0.0552438	1.31403	0.118605
351	2-Isopropyl-3,5-dimethoxy-6-methylpyrazine	0.890188			202.681	197.128	Organoheterocyclic compounds	forward	7.0837	9.29835	1.70958	0.000560434	0.00375033	1.31264	0.118146
734	2-(2-Furanyl)-3-piperidinol	0.678918			43.0472	168.102	Organic nitrogen compounds	forward	0.40338	0.525479	1.40761	0.0176685	0.0373286	1.30269	0.114841
380	Nor-psi-tropine	0.876723			130.075	128.107	Alkaloids and derivatives	forward	5.50764	7.17334	1.71249	0.00130384	0.0068143	1.30243	0.114756
1070	3-Hydroxymugineic acid	0.405879			341.895	337.126	Organic acids and derivatives	forward	0.105844	0.137726	1.57551	0.011762	0.0283687	1.30121	0.114348
146	FAPy-adenine	0.974119			185.572	154.072	Organoheterocyclic compounds	forward	7.11967	9.13352	1.72725	0.000361935	0.0027187	1.28286	0.108179
110	Isopentanol	0.984276			221.276	71.086	Organic oxygen compounds	forward	0.0292401	0.0371169	1.38749	0.0038676	0.0137047	1.26938	0.103593
40	Trimethylpyrazine	0.998205			62.3396	123.092	Organoheterocyclic compounds	forward	1.88664	2.39032	1.44467	0.0384618	0.0616545	1.26697	0.102767
115	N2,N2-Dimethylguanosine	0.98184			205.95	312.13	Nucleosides, nucleotides, and analogues	forward	0.298781	0.3782	1.42669	0.022996	0.0443724	1.26581	0.102368
207	Tyrosine methylester	0.953802			270.596	196.097	Organic acids and derivatives	forward	0.277528	0.349303	1.28034	0.0105051	0.0264762	1.25862	0.0998958
169	D-1-Piperideine-2-carboxylic acid	0.967423			172.011	128.071	Organoheterocyclic compounds	forward	0.956105	1.20321	1.58695	0.00361203	0.0130876	1.25845	0.0998376
379	N-Acetylhistamine	0.877336			210.485	154.097	Organic acids and derivatives	forward	0.169262	0.211917	1.56817	0.00376185	0.0134521	1.25201	0.0976062
965	Lysyl-Serine	0.515874			455.594	234.145	Organic acids and derivatives	forward	0.9465	1.16489	1.27854	0.0314876	0.0539989	1.23073	0.0901631
1087	Glutamylalanine	0.372514			313.558	219.097	Organic acids and derivatives	forward	0.46507	0.564727	1.43619	0.0192585	0.0395379	1.21428	0.0843201
742	L-2,3-Dihydrodipicolinate	0.671449			435.002	170.045	Organic acids and derivatives	forward	0.237886	0.287085	1.34737	0.028274	0.0504512	1.20682	0.0816419
217	Asymmetric dimethylarginine	0.951086			528.765	203.15	Organic acids and derivatives	forward	1.7765	2.1387	1.25924	0.0484381	0.0720469	1.20389	0.0805858
151	Acetylhydrazine	0.971164			195.76	75.0558	Organic acids and derivatives	forward	0.812752	0.969758	1.50063	0.00779242	0.0217874	1.19318	0.0767057
289	1,3-Dimethyluracil	0.917244			278.498	141.066	Organoheterocyclic compounds	forward	0.815642	0.971381	1.49995	0.00667391	0.0195498	1.19094	0.07589
670	1-Cyano-2-hydroxy-3-butene	0.71699			173.136	98.0602	Organic oxygen compounds	forward	0.296588	0.352851	1.04868	0.0393534	0.0625748	1.1897	0.0754382
1017	L-Cystine	0.464891			381.56	241.029	Organic acids and derivatives	forward	0.177519	0.210717	1.24632	0.0282975	0.0504773	1.18701	0.0744545
571	Phenylacetylglycine	0.78061			172.006	194.081	Organic acids and derivatives	forward	1.96287	2.31507	1.26724	0.0356955	0.0587015	1.17943	0.0716733
491	2-(3,4-Dihydroxybenzoyloxy)-4,6-dihydroxybenzoate	0.82227			229.801	307.043	Phenylpropanoids and polyketides	forward	0.769247	0.892406	1.46971	0.0120751	0.0288213	1.1601	0.0644967
70	1,3,5-Trihydroxybenzene	0.993942			160.286	127.039	Benzenoids	forward	0.582028	0.671085	1.15038	0.0477355	0.0713368	1.15301	0.061834
976	(2R*,3R*)-1,2,3-Butanetriol	0.506835			56.793	107.07	Organic oxygen compounds	forward	0.661672	0.74686	1.28845	0.0403171	0.0635598	1.12875	0.0525963
459	2-(Methylamino)benzoic acid	0.836268			71.3293	152.07	Benzenoids	forward	9.44441	8.03107	1.11058	0.0133143	0.0307452	0.850352	-0.0704015
320	Pyridoxamine	0.903947			327.127	169.097	Organoheterocyclic compounds	forward	10.2697	8.72478	1.02614	0.010805	0.026943	0.849566	-0.0708028
260	Polyvidone	0.930998			238.459	112.076	Organoheterocyclic compounds	forward	0.0838158	0.0711698	1.13911	0.0402521	0.0634908	0.849122	-0.07103
577	Acetylvalerenolic acid	0.77824			390.646	315.154	Lipids and lipid-like molecules	forward	0.270538	0.228248	1.07851	0.0147915	0.0330449	0.843681	-0.0738215
862	Histidinyl-Asparagine	0.586203			365.705	270.119	Organic acids and derivatives	forward	1.18075	0.994208	1.0884	0.030833	0.0532956	0.842013	-0.0746814
470	Guanosine	0.82912			299.976	284.1	Nucleosides, nucleotides, and analogues	forward	0.183038	0.153941	1.0282	0.0279405	0.0500795	0.841032	-0.0751875
442	Tyrosyl-Serine	0.843038			299.983	269.112	Organic acids and derivatives	forward	0.454809	0.376083	1.17155	0.0175994	0.0372308	0.826903	-0.0825455
621	2-Methoxy-3,5-dimethylpyrimidine	0.747382			307.905	139.086	Organoheterocyclic compounds	forward	16.4969	13.6338	1.09068	0.00697324	0.0201634	0.826445	-0.0827861
54	Trigonelline	0.996528			302.243	138.055	Alkaloids and derivatives	forward	32.1291	26.4451	1.26605	0.00496948	0.0161542	0.823088	-0.0845538
198	5-(2-Furanyl)-3,4-dihydro-2H-pyrrole	0.956096			101.883	136.076	Organoheterocyclic compounds	forward	3.37293	2.771	1.1817	0.0215076	0.0425114	0.82154	-0.0853714
570	Ethyl beta-D-glucopyranoside	0.780728			217.295	209.103	Organic oxygen compounds	forward	47.5735	39.0786	1.17461	0.0095097	0.0248668	0.821437	-0.085426
309	Sakacin P	0.908153			242.245	217.118	Lipids and lipid-like molecules	forward	0.891491	0.731394	1.11114	0.0261766	0.0480785	0.820417	-0.0859656
215	3-(Methylthio)-1-propene	0.952037			204.816	89.0423	Organosulfur compounds	forward	0.696378	0.566339	1.11497	0.0196675	0.0400879	0.813264	-0.0897687
721	N1,N10-Dicoumaroylspermidine	0.683712			414.459	438.234	Phenylpropanoids and polyketides	forward	0.137658	0.111613	1.16275	0.025649	0.0474804	0.810799	-0.0910869
877	Methionyl-Glycine	0.574188			307.903	207.08	Organic acids and derivatives	forward	2.91839	2.36344	1.06053	0.0397481	0.0629775	0.809844	-0.0915987
601	Cystathionine ketimine	0.761261			53.2283	204.032	Organic acids and derivatives	forward	0.114056	0.0922378	1.16331	0.00648279	0.0192016	0.808705	-0.0922098
199	Pyridoxine	0.955105			118.877	170.081	Organoheterocyclic compounds	forward	3.32207	2.68573	1.40419	0.0032636	0.0122486	0.80845	-0.0923467
619	Tenuazonic acid	0.748262			63.3831	198.112	Organoheterocyclic compounds	forward	0.579563	0.467629	1.11855	0.0202258	0.0408344	0.806865	-0.093199
666	Deoxycytidine	0.722179			222.269	228.098	Nucleosides, nucleotides, and analogues	forward	0.266201	0.214787	1.17722	0.024121	0.0457213	0.806862	-0.0932007
671	Temurin	0.716127			264.922	225.098	Organoheterocyclic compounds	forward	21.6444	17.4588	1.16817	0.024826	0.0465427	0.806619	-0.0933316
218	2-Methylguanosine	0.950952			133.563	298.115	Nucleosides, nucleotides, and analogues	forward	1.03511	0.832473	1.10261	0.0128755	0.0300321	0.80424	-0.0946144
514	2-Ethoxy-3-methylpyrazine	0.812636			47.5684	139.086	Organooxygen compounds	forward	6.673	5.3663	1.30316	0.00209057	0.00935333	0.80418	-0.0946466
562	Kinetin	0.785257			266.971	216.086	Organoheterocyclic compounds	forward	1.13166	0.906464	1.40217	0.00234021	0.0100268	0.801007	-0.0963636
640	Phenylalanyl-Threonine	0.739418			242.249	267.133	Organic acids and derivatives	forward	0.985022	0.788238	1.30072	0.00765382	0.0215201	0.800223	-0.0967887
227	L-prolyl-L-proline	0.946264			233.199	213.123	Organic acids and derivatives	forward	0.916801	0.732706	1.24489	0.00326303	0.0122472	0.799198	-0.0973456
343	Eremopetasitenin C3	0.893826			389.51	411.184	Lipids and lipid-like molecules	forward	0.193256	0.153808	1.15874	0.0327602	0.0554274	0.795877	-0.0991541
632	3-Acetylpyridine	0.742659			71.8979	122.06	Organooxygen compounds	forward	2.36343	1.87694	1.27555	0.00273053	0.0109852	0.794161	-0.100091
42	5-Methylquinoxaline	0.998184			259.266	145.076	Organoheterocyclic compounds	forward	1.46119	1.15954	1.27151	0.0114412	0.0279013	0.793563	-0.100419
579	L-Threo-3-Phenylserine	0.776409			71.3265	182.081	Organic acids and derivatives	forward	9.65579	7.64607	1.08944	0.0176883	0.0373567	0.791864	-0.10135
422	Glutaminylisoleucine	0.851657			302.247	260.16	Organic acids and derivatives	forward	15.3645	12.1535	1.12059	0.0329888	0.0556826	0.791015	-0.101815
602	Moringyne	0.760714			201.418	313.126	Organic oxygen compounds	forward	0.486363	0.384394	1.38045	0.00197311	0.00901776	0.790344	-0.102184
150	Norcotinine	0.971588			263.795	163.086	Organoheterocyclic compounds	forward	0.307307	0.241982	1.21383	0.0174414	0.037006	0.787429	-0.103789
517	Norepinephrine	0.80939			73.6047	170.081	Benzenoids	forward	9.67768	7.5976	1.30526	0.00447552	0.0150924	0.785064	-0.105095
456	Tyrosyl-Asparagine	0.836921			413.33	296.123	Organic acids and derivatives	forward	0.0968706	0.075987	1.25839	0.00493071	0.0160736	0.784418	-0.105452
580	Histidinyl-Leucine	0.776231			311.298	269.16	Organic acids and derivatives	forward	30.7906	24.1039	1.26344	0.00539281	0.0170573	0.782833	-0.106331
496	2,6-Diethyl-3,5-dimethylpyrazine	0.820622			172.087	165.138	Organoheterocyclic compounds	forward	37.0193	28.9551	1.39005	0.000943842	0.00546249	0.782162	-0.106703
929	N-Nitrosoproline	0.540123			117.745	145.061	Organic acids and derivatives	forward	1.80837	1.41229	1.41397	0.00545344	0.0171841	0.78097	-0.107366
560	5-Acetyl-2,4-dimethyloxazole	0.785738			74.731	140.07	Organoheterocyclic compounds	forward	63.8059	49.6044	1.30175	0.00202804	0.0091755	0.777426	-0.109341
239	Plantagonine	0.939834			211.106	178.086	Organoheterocyclic compounds	forward	0.16094	0.125075	1.09769	0.0249578	0.0466942	0.777151	-0.109495
964	Prednisolone	0.516543			88.3077	459.279	Lipids and lipid-like molecules	forward	6.5123	5.05692	1.31238	0.00399709	0.0140078	0.776518	-0.109849
660	2-Aminoheptanedioic acid	0.726092			234.324	176.092	Organic acids and derivatives	forward	0.248673	0.192635	1.35117	0.0125328	0.0295013	0.77465	-0.110894
106	6-Methylquinoline	0.985161			217.291	144.081	Organoheterocyclic compounds	forward	6.13121	4.74757	1.36817	0.00226402	0.0098274	0.774328	-0.111075
825	4,5-Dihydroniveusin A	0.608124			269.836	397.184	Lipids and lipid-like molecules	forward	0.126968	0.0981107	1.29443	0.0240786	0.0456713	0.77272	-0.111978
159	2,6-Dimethylpyrazine	0.970079			98.4904	109.076	Organoheterocyclic compounds	forward	0.931703	0.718235	1.21945	0.0116267	0.0281727	0.770884	-0.113011
330	N-Acetylhistidine	0.899565			386.106	198.087	Organic acids and derivatives	forward	0.398647	0.304706	1.18805	0.0143142	0.0323184	0.76435	-0.116707
811	3-Hydroxysebacic acid	0.617647			403.126	219.124	Organic acids and derivatives	forward	1.41838	1.08065	1.26429	0.00229998	0.0099222	0.761887	-0.118109
637	L-Furosine	0.741307			80.3873	255.133	Organic acids and derivatives	forward	1.98031	1.50835	1.19275	0.00369541	0.013291	0.761675	-0.11823
311	Tyrosyl-Tyrosine	0.906701			245.635	345.143	Organic acids and derivatives	forward	0.187029	0.142443	1.19717	0.0174171	0.0369712	0.76161	-0.118267
516	N-a-Acetylcitrulline	0.81153			364.575	218.113	Organic acids and derivatives	forward	1.90479	1.4459	1.16304	0.0485598	0.0721694	0.759088	-0.119708
12	Methylpyrazine	0.99984			193.493	95.0607	Organoheterocyclic compounds	forward	1.09398	0.829787	1.18579	0.0327317	0.0553955	0.758503	-0.120043
512	2-[4-(3-Hydroxypropyl)-2-methoxyphenoxy]-1,3-propanediol 1-glucoside	0.813966			283.016	419.189	Organic oxygen compounds	forward	0.283492	0.214304	1.28512	0.00975396	0.0252727	0.755945	-0.12151
297	Dimethyl fumarate	0.914657			269.457	145.049	Lipids and lipid-like molecules	forward	0.289204	0.217791	1.18427	0.0125661	0.029551	0.753071	-0.123164
1101	Lithocholyltaurine	0.340307			268.326	484.312	Lipids and lipid-like molecules	forward	0.699199	0.524118	1.22696	0.0264698	0.0484069	0.749598	-0.125172
727	Dihydrodaidzein 7-O-glucuronide	0.682254			362.318	433.111	Phenylpropanoids and polyketides	forward	0.0880687	0.0660151	1.38713	0.0011326	0.00619542	0.749586	-0.125178
772	Syndesine	0.639937			559.507	306.166	Organic acids and derivatives	forward	0.461152	0.34492	1.39178	0.00717203	0.0205676	0.747952	-0.126126
639	3-Hydroxylidocaine	0.739997			53.2305	251.175	Organic acids and derivatives	forward	0.220406	0.164613	1.41438	0.00383719	0.0136325	0.746863	-0.126759
858	N-Acetylcadaverine	0.589027			329.393	145.133	Organic acids and derivatives	forward	0.976955	0.725585	1.35385	0.0010753	0.00597524	0.742701	-0.129186
610	4-Methoxybenzyl glucoside	0.756437			208.221	301.129	Organic oxygen compounds	forward	8.49915	6.30271	1.41006	0.00148859	0.00747362	0.74157	-0.129848
1030	PE(15:0/14:0)	0.45209			32.8334	650.482	Lipids and lipid-like molecules	forward	3.51811	2.60732	1.39838	0.00311882	0.0118962	0.741115	-0.130115
139	(-)-3-Cyanomethyl-3-hydroxy-1H-indol-2(3H)-one	0.975527			134.679	189.066	Organoheterocyclic compounds	forward	0.566861	0.420005	1.19347	0.0390184	0.0622308	0.740931	-0.130222
939	4-Methoxytyramine	0.533347			133.559	168.102	Benzenoids	forward	0.468232	0.346887	1.26466	0.00479302	0.0157838	0.740844	-0.130273
513	Dihydroxyfumitremorgin C	0.813312			341.889	412.184	Organoheterocyclic compounds	forward	0.119881	0.0883455	1.24945	0.0314648	0.0539745	0.736944	-0.132566
614	L-alpha-Amino-1H-pyrrole-1-hexanoic acid	0.753011			314.69	197.128	Organic acids and derivatives	forward	0.779487	0.57356	1.09612	0.0150584	0.0334458	0.735817	-0.13323
298	Methyl 1-methoxy-1H-indole-3-carboxylate	0.914233			96.2253	206.081	Organoheterocyclic compounds	forward	0.355383	0.261442	1.43416	0.00213967	0.00949045	0.735662	-0.133322
910	Myrigalone H	0.553361			232.063	181.133	Phenylpropanoids and polyketides	forward	3.27089	2.40311	1.54307	0.000595106	0.00392345	0.734697	-0.133892
566	2-Phenylacetamide	0.782038			268.478	136.075	Benzenoids	forward	2.70522	1.98703	1.37664	0.00697038	0.0201575	0.734516	-0.133999
1001	Glutaminylleucine	0.489906			417.87	260.16	Organic acids and derivatives	forward	0.21175	0.155097	1.29983	0.010473	0.0264258	0.732453	-0.13522
327	Kynuramine	0.90041			70.1882	165.102	Organic oxygen compounds	forward	2.90532	2.12777	1.42304	0.000609694	0.00399477	0.732371	-0.135269
194	11-Methylgerberinol	0.957727			417.873	379.118	Phenylpropanoids and polyketides	forward	0.0221122	0.0161822	1.21406	0.0102288	0.0260409	0.731822	-0.135595
235	Asparaginyl-Proline	0.941239			362.315	230.113	Organic acids and derivatives	forward	78.7897	57.5619	1.07765	0.0329232	0.0556095	0.730577	-0.136334
549	Tryptophanamide	0.789799			72.451	204.113	Organoheterocyclic compounds	forward	0.777824	0.56721	1.23797	0.018679	0.0387447	0.729227	-0.137137
824	N1-Methyl-4-pyridone-3-carboxamide	0.609078			210.487	153.066	Organoheterocyclic compounds	forward	0.277501	0.201996	1.061	0.00848906	0.0230866	0.727909	-0.137923
794	Dicaffeoylputrescine	0.629055			207.085	413.17	Phenylpropanoids and polyketides	forward	0.164533	0.119504	1.17417	0.0197673	0.040221	0.726321	-0.138871
940	L-gamma-Glutamyl-beta-phenyl-beta-L-alanine	0.532597			96.2294	295.128	Organic acids and derivatives	forward	0.280535	0.203505	1.45692	0.00234254	0.0100329	0.725418	-0.139412
350	Prolyl-Arginine	0.890551			487.559	272.171	Organic acids and derivatives	forward	0.403717	0.291082	1.4039	0.00581278	0.0179171	0.721005	-0.142062
1107	8-hydroxymirtazapine	0.30736			212.764	282.159	Organoheterocyclic compounds	forward	0.195883	0.140801	1.54426	0.000445041	0.0031457	0.718801	-0.143391
595	Citreoviridin A	0.764922			224.128	403.207	Organoheterocyclic compounds	forward	0.113768	0.0811309	1.46398	0.00213514	0.00947792	0.713126	-0.146834
495	Phenylalanylproline	0.820867			269.457	263.138	Organic acids and derivatives	forward	4.17346	2.97582	1.12598	0.0280298	0.0501794	0.713035	-0.146889
117	Anserine	0.981362			430.42	241.129	Organic acids and derivatives	forward	10.2281	7.28816	1.4755	0.000415021	0.00299531	0.712564	-0.147176
613	2,4-Toluenediamine	0.753402			234.317	123.092	Benzenoids	forward	11.831	8.41628	1.58472	0.000417359	0.003007	0.711376	-0.147901
123	Protoporphyrinogen IX	0.979317			105.309	569.313	Organoheterocyclic compounds	forward	3.16155	2.23366	1.33369	0.000900047	0.00528746	0.706508	-0.150883
656	2'-Aminoacetophenone	0.729356			222.993	136.076	Benzenoids	forward	0.900007	0.634524	1.26193	0.0260552	0.0479417	0.705021	-0.151798
775	D-Tryptophan	0.638025			96.2254	205.097	Organoheterocyclic compounds	forward	0.625698	0.44061	1.60399	0.000461902	0.0032329	0.70419	-0.15231
431	S-4-Hydroxymephenytoin	0.846837			236.205	235.107	Organoheterocyclic compounds	forward	0.252749	0.177852	1.58504	0.00020218	0.00176024	0.703668	-0.152632
60	2-Pyrrolidinone	0.995485			79.1576	86.0604	Organoheterocyclic compounds	forward	4.94186	3.46701	1.13056	0.0308854	0.0533524	0.70156	-0.153935
109	Erinacine G	0.984521			224.135	465.247	Organoheterocyclic compounds	forward	0.186433	0.130792	1.31322	0.0453356	0.0688723	0.701547	-0.153943
650	2-Amino-1,7,9-trimethylimidazo[4,5-g]quinoxaline	0.733372			208.218	228.123	Organoheterocyclic compounds	forward	0.754214	0.525384	1.55922	0.000560759	0.00375198	0.696599	-0.157017
300	Leucyl-Isoleucine	0.912391			202.543	245.185	Organic acids and derivatives	forward	73.7749	51.2738	1.34884	0.00844893	0.0230137	0.695004	-0.158013
399	Hygromycin B	0.865906			269.519	528.242	Organic oxygen compounds	forward	0.137813	0.09555	1.30555	0.0284096	0.0506013	0.693331	-0.15906
185	Imidazolone	0.960279			103.018	85.04	Organic acids and derivatives	forward	1.4589	1.00942	1.27415	0.0104805	0.0264375	0.691901	-0.159956
347	Racemethionine	0.892106			386.108	150.058	Organic acids and derivatives	forward	0.188182	0.129985	1.61166	0.000752949	0.00466158	0.690742	-0.160684
795	Hydroxyprolyl-Valine	0.627691			205.948	231.134	Organic acids and derivatives	forward	1.51609	1.03939	1.38015	0.0172945	0.0367957	0.685574	-0.163946
317	Leucyl-phenylalanine	0.904398			193.32	279.17	Organic acids and derivatives	forward	12.633	8.65804	1.34919	0.0124614	0.029396	0.68535	-0.164088
90	3-Methyldioxyindole	0.989666			91.7011	164.07	Organoheterocyclic compounds	forward	7.48462	5.12377	1.62225	0.000251435	0.00206905	0.684573	-0.164581
421	Tyrosyl-Alanine	0.85168			261.518	253.118	Organic acids and derivatives	forward	1.79476	1.22694	1.3618	0.0113455	0.0277599	0.683623	-0.165183
997	Isotetrandrine	0.494223			454.412	623.314	Organoheterocyclic compounds	forward	0.0482117	0.0328749	1.064	0.00928375	0.0244846	0.681887	-0.166288
663	3-Methylsuberic acid	0.724348			367.969	189.113	Lipids and lipid-like molecules	forward	1.27717	0.866349	1.50404	0.00152172	0.00758883	0.678335	-0.168555
364	Serotonin	0.886173			259.25	177.102	Organoheterocyclic compounds	forward	0.208998	0.141762	1.54047	0.00201841	0.00914807	0.678291	-0.168584
882	4-(Methylnitrosamino)-1-(1-oxido-3-pyridinyl)-1-butanone	0.570726			283.021	224.103	Organic oxygen compounds	forward	0.686531	0.465289	1.05451	0.00385906	0.0136845	0.677739	-0.168937
973	Deoxyguanosine	0.508992			404.254	268.102	Nucleosides, nucleotides, and analogues	forward	0.33098	0.223817	1.57133	0.00218811	0.00962345	0.676225	-0.169909
630	Americanin B	0.744011			344.166	493.146	Organoheterocyclic compounds	forward	0.021483	0.0144651	1.2897	0.0181793	0.0380475	0.673329	-0.171772
857	Prulaurasin	0.59116			174.268	313.138	Organooxygen compounds	forward	0.410163	0.275569	1.41368	0.00249353	0.0104129	0.671852	-0.172727
238	2'-Hydroxynicotine	0.940569			264.92	179.118	Organoheterocyclic compounds	forward	0.557704	0.374592	1.68517	5.60616e-05	0.000667365	0.671668	-0.172845
338	4-Hydroxy-4-(3-pyridyl)-butanoic acid	0.894873			112.595	182.081	Organoheterocyclic compounds	forward	6.76693	4.54057	1.47567	0.00148448	0.00745923	0.670994	-0.173282
482	Phenylalanyl-Valine	0.825812			203.683	265.154	Organic acids and derivatives	forward	8.66751	5.78053	1.31837	0.0126306	0.0296474	0.666919	-0.175927
697	Prolyl-Lysine	0.701898			495.608	244.165	Organic acids and derivatives	forward	3.69906	2.46252	1.27781	0.033477	0.056226	0.665715	-0.176712
769	Isoleucyl-Tryptophan	0.641934			205.948	318.18	Organic acids and derivatives	forward	3.77541	2.50925	1.37908	0.00614005	0.0185573	0.664629	-0.17742
758	PIP2(20:2(11Z,14Z)/16:0)	0.654412			499.076	1023.48	Lipids and lipid-like molecules	forward	0.00843514	0.00559959	1.22765	0.0460463	0.0696106	0.663841	-0.177936
436	Carbanilide	0.845447			40.3845	213.102	Benzenoids	forward	0.630454	0.41852	1.43501	0.000235681	0.00197403	0.663839	-0.177937
144	Protoanemonin	0.974207			269.469	97.0286	Organoheterocyclic compounds	forward	0.100085	0.0660243	1.34973	0.00425259	0.0145867	0.659681	-0.180666
192	Dibutyl disulfide	0.958509			313.56	179.093	Organosulfur compounds	forward	0.653128	0.428893	1.50008	0.00031884	0.00247699	0.656676	-0.182649
519	5'-Deoxy-5'-(methylsulfinyl)adenosine	0.80745			237.716	314.091	Nucleosides, nucleotides, and analogues	forward	1.35936	0.892399	1.73935	4.10458e-05	0.000524954	0.656483	-0.182776
626	Leucyl-Tyrosine	0.745618			224.125	295.164	Organic acids and derivatives	forward	5.05301	3.30063	1.29785	0.00702217	0.0202635	0.653202	-0.184953
284	Cynaroside A	0.920141			202.543	445.204	Lipids and lipid-like molecules	forward	0.0636187	0.0415348	1.37557	0.0184965	0.0384916	0.65287	-0.185173
125	Eicosadienoic acid	0.979091			48.7052	309.278	Lipids and lipid-like molecules	forward	20.8183	13.5737	1.37309	0.0122392	0.0290662	0.652007	-0.185748
92	Benzamide	0.989202			45.6534	122.06	Benzenoids	forward	0.853124	0.555471	1.43623	0.000426313	0.00305217	0.651103	-0.186351
22	Dimethylbenzimidazole	0.999526			37.3698	147.091	Organoheterocyclic compounds	forward	0.517811	0.337065	1.42765	0.000363344	0.00272633	0.650943	-0.186457
568	Sciadonic acid	0.781793			32.8453	307.262	Lipids and lipid-like molecules	forward	1.83514	1.19103	1.53876	0.00134702	0.00696333	0.649013	-0.187747
807	Saccharopine	0.61991			301.11	277.139	Organic acids and derivatives	forward	0.919968	0.596031	1.48296	0.00562932	0.0175469	0.647882	-0.188504
108	Anabasine	0.98475			221.85	163.123	Alkaloids and derivatives	forward	1.67518	1.0775	1.33936	0.00589197	0.0180743	0.643216	-0.191643
969	1-Hydroxy-10-methylacridone	0.51222			414.466	226.082	Organoheterocyclic compounds	forward	0.634144	0.407361	1.64213	9.95317e-05	0.00103242	0.642379	-0.192209
661	L-Pyridosine	0.725461			462.511	255.133	Organic acids and derivatives	forward	0.916674	0.585687	1.71446	9.83289e-06	0.000177159	0.638927	-0.194549
370	L-Tryptophan	0.881576			218.43	205.097	Organoheterocyclic compounds	forward	0.339783	0.216492	1.67896	7.51342e-05	0.000833888	0.637147	-0.19576
573	Arginyl-Methionine	0.78021			361.181	306.158	Organic acids and derivatives	forward	0.254244	0.16109	1.34279	0.0133118	0.0307412	0.633603	-0.198183
373	Pseudooxynicotine	0.87944			212.788	179.118	Organic oxygen compounds	forward	0.402091	0.25384	1.95067	2.3273e-07	1.14496e-05	0.6313	-0.199764
842	DG(22:6(4Z,7Z,10Z,13Z,16Z,19Z)/18:2(9Z,12Z)/0:0)	0.598781			39.6694	665.506	Lipids and lipid-like molecules	forward	0.0854244	0.0535429	1.62887	0.000355729	0.00268488	0.626787	-0.20288
583	5-Hydroxybuspirone	0.774168			559.465	402.245	Organoheterocyclic compounds	forward	0.107138	0.0670519	1.56063	0.000394009	0.00288845	0.625844	-0.203534
899	Tryptophyl-Valine	0.560588			212.759	304.165	Organic acids and derivatives	forward	1.01614	0.632636	1.3706	0.0111881	0.0275251	0.622589	-0.205799
853	Lysyl-Histidine	0.593581			407.017	284.171	Organic acids and derivatives	forward	0.155821	0.0968354	1.26785	0.0126081	0.0296137	0.621452	-0.206592
46	6,7-Dihydro-2,5-dimethyl-5H-cyclopentapyrazine	0.997808			39.0869	149.107	Organoheterocyclic compounds	forward	0.622432	0.383575	1.17414	0.00348545	0.0127842	0.616251	-0.210242
975	Carbofuran	0.507262			275.115	244.096	Organoheterocyclic compounds	forward	0.73772	0.45257	1.75087	3.5932e-06	8.1537e-05	0.613472	-0.212205
119	Indolelactic acid	0.980396			71.3345	206.081	Organoheterocyclic compounds	forward	2.12314	1.29788	1.68877	9.86786e-06	0.000177604	0.611302	-0.213744
984	Lithocholate 3-O-glucuronide	0.500187			280.76	553.334	Lipids and lipid-like molecules	forward	1.54193	0.939591	1.27544	0.0317435	0.0542778	0.609359	-0.215127
457	1-Isopropyl-2,3-dimethylcyclopentane	0.836717			281.886	285.18	Lipids and lipid-like molecules	forward	2.98125	1.80036	1.6727	0.000125823	0.00122306	0.603896	-0.219038
1014	3'-N'-Acetylfusarochromanone	0.469326			190.097	335.159	Organoheterocyclic compounds	forward	0.155188	0.0934042	1.42091	0.0024644	0.0103411	0.601878	-0.220492
122	Histidinal	0.979707			353.236	140.082	Organic nitrogen compounds	forward	0.796751	0.478431	1.69385	2.0777e-05	0.000312374	0.600477	-0.221503
908	Cellulose, microcrystalline	0.553762			411.063	371.155	Organooxygen compounds	forward	0.136713	0.0820808	1.64009	0.000947968	0.00547872	0.600386	-0.221569
34	Daidzein	0.998648			157.306	255.065	Phenylpropanoids and polyketides	forward	2.79342	1.675	1.45868	0.00466747	0.0155143	0.599622	-0.222123
647	Physangulide	0.733835			309.035	523.285	Lipids and lipid-like molecules	forward	0.0789129	0.0471913	1.21472	0.0387502	0.0619538	0.598018	-0.223286
681	Flazine	0.710141			211.621	309.086	Alkaloids and derivatives	forward	0.305342	0.180298	1.53737	0.0008006	0.00486973	0.590477	-0.228797
950	Steviobioside	0.525086			361.185	665.312	Lipids and lipid-like molecules	forward	0.12168	0.0706424	1.35619	0.0113422	0.0277549	0.580559	-0.236154
105	Valtrate	0.985243			259.258	423.2	Lipids and lipid-like molecules	forward	0.639135	0.36979	1.49151	0.00599577	0.0182781	0.578579	-0.237637
543	Octanoylglucuronide	0.794764			134.685	321.155	Organic oxygen compounds	forward	0.290125	0.167541	1.70965	0.000133177	0.00127217	0.577477	-0.238465
83	2,3,6,7-Tetrahydrocyclopent[b]azepin-8(1H)-one	0.991365			280.799	150.091	Organoheterocyclic compounds	forward	1.21866	0.701472	1.76864	9.94269e-07	2.95814e-05	0.57561	-0.239871
78	Daidzin	0.992312			157.307	417.117	Phenylpropanoids and polyketides	forward	3.19389	1.83816	1.44677	0.00399958	0.0140135	0.575525	-0.239936
269	cis- and trans-Ethyl 2,4-dimethyl-1,3-dioxolane-2-acetate	0.927487			88.3078	189.113	Lipids and lipid-like molecules	forward	0.373425	0.214153	1.64531	0.000302865	0.00238313	0.573483	-0.24148
134	2-Pentyloxazole	0.976273			33.3383	140.107	Organoheterocyclic compounds	forward	0.252973	0.144541	1.47154	0.000930033	0.00540787	0.571371	-0.243082
915	Thromboxane B2	0.551617			263.805	393.222	Lipids and lipid-like molecules	forward	1.77781	1.01566	1.52944	0.0024039	0.0101896	0.571299	-0.243136
382	Tyrosyl-Phenylalanine	0.874386			211.053	329.149	Organic acids and derivatives	forward	1.2952	0.738509	1.4272	0.00608636	0.018454	0.570188	-0.243982
569	Arginyl-Leucine	0.781617			372.5	288.202	Organic acids and derivatives	forward	5.29567	3.01098	1.47097	0.00465911	0.0154962	0.568575	-0.245213
718	Prolyl-Tyrosine	0.684932			306.774	279.133	Organic acids and derivatives	forward	1.28053	0.723655	1.58688	0.000363905	0.00272937	0.565121	-0.247859
1052	Metyrapol	0.43406			207.086	229.133	Organoheterocyclic compounds	forward	2.30734	1.29604	1.28594	0.0181516	0.0380086	0.561703	-0.250494
1041	19-Hydroxy-PGE2	0.443215			327.127	391.206	Lipids and lipid-like molecules	forward	0.29637	0.165315	1.50307	0.00244846	0.0103015	0.557799	-0.253523
693	Cyclocalopin D	0.703653			356.647	517.19	Organooxygen compounds	forward	0.0431369	0.0239388	1.33875	0.0174511	0.0370198	0.55495	-0.255746
1046	Thaumatin b, recombinant	0.439618			480.724	380.202	Benzenoids	forward	0.288777	0.157962	1.47674	0.00421074	0.0144936	0.547004	-0.262009
993	Pyropheophytin b	0.497468			40.7272	827.546	Organoheterocyclic compounds	forward	7.47386	4.08438	1.51607	0.00369576	0.0132919	0.546489	-0.262418
804	Lucidenic acid E2	0.62197			411.055	517.28	Lipids and lipid-like molecules	forward	0.264044	0.143985	1.46291	0.00357459	0.0129959	0.545309	-0.263357
130	Genistein	0.976991			119.777	271.059	Phenylpropanoids and polyketides	forward	1.09401	0.590786	1.87646	1.30992e-05	0.000220361	0.540019	-0.267591
797	Valyl-Methionine	0.626313			218.426	249.126	Organic acids and derivatives	forward	2.03977	1.10118	1.26449	0.00571463	0.0177201	0.539852	-0.267725
376	Prolyl-Valine	0.878819			303.378	215.139	Organic acids and derivatives	forward	41.3074	22.2791	1.51734	0.00418285	0.0144311	0.539349	-0.26813
288	Osmaronin	0.917587			266.056	260.112	Lipids and lipid-like molecules	forward	0.522276	0.281658	1.74339	0.000169933	0.00153827	0.53929	-0.268178
608	Enalaprilat	0.759002			279.632	349.175	Organic acids and derivatives	forward	0.34208	0.182074	1.60197	0.000207917	0.00179804	0.532255	-0.27388
274	Prolylphenylalanine	0.923929			288.672	263.138	Organic acids and derivatives	forward	0.649989	0.344237	1.88287	3.04135e-07	1.33605e-05	0.529604	-0.276048
154	Betonicine	0.970447			75.9153	160.097	Organic acids and derivatives	forward	2.29733	1.21626	1.86336	2.34761e-05	0.000342292	0.529423	-0.276197
62	1,2,3,4,5,6-Hexahydro-7H-cyclopenta[b]pyridin-7-one	0.994671			70.1991	138.091	Organoheterocyclic compounds	forward	0.764544	0.404274	1.43763	0.00684442	0.0198979	0.528778	-0.276727
507	Phenylalanyl-Tyrosine	0.815019			272.85	329.148	Organic acids and derivatives	forward	0.26148	0.138158	1.55038	0.000139069	0.00131419	0.528369	-0.277063
332	Alanyl-Proline	0.897467			296.588	187.108	Organic acids and derivatives	forward	2.00031	1.05428	1.88378	2.2438e-07	1.12632e-05	0.527059	-0.278141
923	Physagulin C	0.542712			224.124	543.258	Lipids and lipid-like molecules	forward	0.0582805	0.0304706	1.39641	0.00170525	0.00820012	0.522827	-0.281642
1079	Gingerglycolipid B	0.385649			521.918	679.384	Lipids and lipid-like molecules	forward	0.0208771	0.0108468	1.45973	0.00753574	0.0212901	0.519554	-0.284369
584	1-dodecanoyl-glycero-3-phosphate	0.773209			255.845	355.185	Lipids and lipid-like molecules	forward	0.181208	0.0935113	1.37284	0.0281708	0.0503365	0.516045	-0.287313
222	O-Methylsomniferine	0.95022			370.232	623.279	Alkaloids and derivatives	forward	0.050992	0.0262627	1.23628	0.026854	0.0488453	0.515036	-0.288162
272	Phenylalanyl-Arginine	0.925218			357.783	322.186	Organic acids and derivatives	forward	0.890423	0.458398	1.44496	0.00608731	0.0184558	0.514809	-0.288354
521	Acrimarine I	0.8071			339.615	566.221	Organoheterocyclic compounds	forward	0.0329114	0.0168577	1.28537	0.00420688	0.0144849	0.512215	-0.290548
474	Cinnamoylglycine	0.827736			40.7697	206.081	Organic acids and derivatives	forward	0.698032	0.357418	1.82929	1.15796e-07	8.15549e-06	0.512036	-0.290699
591	3'-Hydroxy-T2 Toxin	0.766972			251.345	483.224	Lipids and lipid-like molecules	forward	0.27995	0.143293	1.46427	0.00492201	0.0160555	0.511852	-0.290856
533	Phenylalanyl-Tryptophan	0.797004			192.376	352.165	Organic acids and derivatives	forward	0.780319	0.398782	1.56492	0.000983671	0.00561724	0.511051	-0.291536
424	Paucine	0.850741			298.857	251.139	Benzenoids	forward	0.226346	0.113162	1.81421	7.26993e-07	2.37261e-05	0.499951	-0.301072
180	4-(2-Furanylmethylene)-3,4-dihydro-2H-pyrrole	0.963101			164.091	148.076	Organoheterocyclic compounds	forward	0.27467	0.136544	1.7448	0.000242056	0.00201288	0.497122	-0.303537
458	Tyrosyl-Tryptophan	0.83646			195.758	368.157	Organic acids and derivatives	forward	0.0937876	0.0463931	1.78047	2.12191e-06	5.32938e-05	0.494662	-0.305692
24	Betaine	0.999504			286.442	118.086	Organic acids and derivatives	forward	72.2969	34.8119	1.94672	3.77465e-08	4.36067e-06	0.481513	-0.317392
684	Histidinyl-Phenylalanine	0.707832			298.852	303.137	Organic acids and derivatives	forward	0.388831	0.18652	1.76676	0.000141787	0.00133406	0.479695	-0.319035
1013	Annoglabasin C	0.469928			250.172	407.238	Lipids and lipid-like molecules	forward	0.911251	0.436167	1.57928	0.00152595	0.00760345	0.478646	-0.319985
592	Tryptophyl-Tryptophan	0.766578			205.95	391.175	Organic acids and derivatives	forward	0.10377	0.0487872	1.67583	8.62245e-05	0.000926374	0.470147	-0.327767
1048	beta-nicotinamide D-ribonucleotide	0.436662			214.22	336.07	Nucleosides, nucleotides, and analogues	forward	0.129335	0.0601472	1.69347	7.52435e-07	2.42443e-05	0.465051	-0.332499
365	8-Butanoylneosolaniol	0.885423			256.976	453.213	Lipids and lipid-like molecules	forward	0.0410952	0.0188144	1.23909	0.0116318	0.0281803	0.457826	-0.3393
828	Neosaxitoxin	0.606999			524.206	316.136	Phenylpropanoids and polyketides	forward	0.0373627	0.0171007	1.1416	0.0016012	0.00785904	0.457694	-0.339425
695	2,4-Diamino-6,7-dimethoxyquinazoline	0.702464			185.57	221.103	Organoheterocyclic compounds	forward	0.616489	0.272577	1.60706	1.08153e-05	0.000189628	0.442144	-0.354436
210	S-Adenosylhomocysteine	0.95312			397.442	385.128	Nucleosides, nucleotides, and analogues	forward	0.364169	0.160657	1.40365	0.0373372	0.0604722	0.441162	-0.355401
711	Lanthionine ketimine	0.687512			27.1119	190.017	Organic acids and derivatives	forward	0.122572	0.0532705	1.97225	1.84487e-06	4.79276e-05	0.434604	-0.361906
713	Nigellicine	0.686758			54.3594	247.107	Organoheterocyclic compounds	forward	0.239057	0.103289	1.78976	2.02071e-07	1.07259e-05	0.432068	-0.364448
848	6,8-Dihydroxy-1,7-diprenylxanthone-2-carboxylic acid	0.595831			267.197	409.163	Organoheterocyclic compounds	forward	0.149243	0.0644697	1.5592	0.000415797	0.00299919	0.431979	-0.364537
917	Tryptophyl-Methionine	0.549243			207.649	336.137	Organic acids and derivatives	forward	0.139593	0.0600729	1.845	0.000132101	0.00126509	0.430342	-0.366186
558	Ganoderic acid alpha	0.78823			280.758	575.315	Lipids and lipid-like molecules	forward	0.326513	0.137673	1.27045	0.00498602	0.0161884	0.421646	-0.375052
486	17-beta-Estradiol-3-glucuronide	0.823854			296.588	449.215	Lipids and lipid-like molecules	forward	0.155144	0.0652047	1.80895	2.73559e-06	6.53199e-05	0.420285	-0.376456
420	Antibiotic X 14889C	0.853047			55.0222	615.403	Lipids and lipid-like molecules	forward	0.46069	0.186062	1.37242	0.00604859	0.0183809	0.403877	-0.393751
766	Tyrosyl-Proline	0.645125			294.324	279.133	Organic acids and derivatives	forward	4.63952	1.8003	1.56643	2.79483e-05	0.000389259	0.388037	-0.411127
688	L-Linalool 3-[xylosyl-(1->6)-glucoside]	0.706986			234.325	449.236	Lipids and lipid-like molecules	forward	0.25376	0.0966545	1.55064	0.000115719	0.0011527	0.38089	-0.419201
93	Cosmosiin	0.988969			119.991	433.112	Phenylpropanoids and polyketides	forward	1.63437	0.61994	1.63265	5.9421e-05	0.000696976	0.379316	-0.420999
634	Perlolyrine	0.742286			41.8973	265.096	Alkaloids and derivatives	forward	0.315956	0.0962252	1.99489	1.44382e-07	9.00055e-06	0.304552	-0.516338
887	N-Methylnicotinium	0.568847			85.3885	177.138	Organoheterocyclic compounds	forward	1.11539	0.336422	1.92727	8.76489e-09	1.66529e-06	0.301618	-0.520542
1083	Rebaudioside B	0.382605			292.057	805.389	Lipids and lipid-like molecules	forward	0.585919	0.170237	1.35729	3.35165e-05	0.000448092	0.290547	-0.536783
607	Estriol-17-glucuronide	0.759195			215.025	465.21	Lipids and lipid-like molecules	forward	0.104358	0.0296583	1.39704	1.67385e-05	0.000266268	0.284197	-0.54638
523	Kenposide B	0.805374			215.024	449.236	Lipids and lipid-like molecules	forward	0.355215	0.0976436	1.76349	9.49995e-07	2.84959e-05	0.274886	-0.560848
593	2-Ethoxy-5-methylpyrazine	0.766563			203.682	139.086	Organooxygen compounds	forward	0.290483	0.0786138	1.10964	5.50313e-06	0.000113955	0.270631	-0.567622
1043	Inosinic acid	0.442236			459.052	349.054	Nucleosides, nucleotides, and analogues	forward	0.1585	0.0406139	1.66706	1.114e-06	3.24304e-05	0.256239	-0.591355
743	AICA-riboside	0.670619			211.62	259.103	Nucleosides, nucleotides, and analogues	forward	0.759303	0.183459	1.99884	1.89748e-09	7.03436e-07	0.241615	-0.616876
285	Zymonic acid	0.919898			179.921	159.028	Organoheterocyclic compounds	forward	7.8089	1.7306	1.93025	3.02602e-08	3.76586e-06	0.22162	-0.654392
23	Niacinamide	0.999515			58.8859	123.055	Organoheterocyclic compounds	forward	3.96535	0.74223	1.88191	9.85101e-06	0.00017739	0.187179	-0.727743
774	5-Aminoimidazole-4-carboxamide	0.63815			151.639	127.061	Organoheterocyclic compounds	forward	1.5534	0.18441	2.02566	3.22743e-06	7.46459e-05	0.118714	-0.9255
101	5'-Methylthioadenosine	0.986003			88.3075	298.096	Nucleosides, nucleotides, and analogues	forward	9.1292	0.447778	1.69735	0.0229244	0.0442849	0.049049	-1.30937

## Sheet: POS HE+ vs control
id	MS2 name	MS2 score	MS1 name	MS1 ppm	rt	mz	SuperClass	type	Control	HE+	VIP	P-VALUE	Q-VALUE	FOLD CHANGE2	LOG_FOLDCHANGE3
815	PC(14:0/14:0)	0.615052			176.524	678.504	Lipids and lipid-like molecules	forward	0.000126686	2.44902	3.00551	7.0421e-08	9.23439e-06	19331.4	4.28626
1095	LysoPC(20:4(5Z,8Z,11Z,14Z))	0.355429			213.893	544.339		forward	0.000126686	2.11433	3.0049	1.06754e-07	1.19943e-05	16689.5	4.22244
867	PC(14:0/15:0)	0.583762			175.399	692.52	Lipids and lipid-like molecules	forward	0.000126686	1.59729	3.00538	2.27946e-08	4.89019e-06	12608.3	4.10066
1075	LysoPC(20:2(11Z,14Z))	0.392767			213.893	548.371	Lipids and lipid-like molecules	forward	0.000126686	0.736206	3.00517	1.14844e-08	3.36714e-06	5811.27	3.76427
1090	LysoPC(22:4(7Z,10Z,13Z,16Z))	0.360038			212.756	572.37	Lipids and lipid-like molecules	forward	0.000126686	0.715311	3.00588	3.24968e-09	1.56797e-06	5646.34	3.75177
1045	PC(18:3(9Z,12Z,15Z)/18:1(11Z))	0.440717			166.36	782.566		forward	0.000126686	0.658384	3.00586	4.38191e-07	3.3639e-05	5196.98	3.71575
892	PC(20:1(11Z)/14:0)	0.564884			169.75	760.584	Lipids and lipid-like molecules	forward	0.000126686	0.493713	3.0059	1.00457e-07	1.14937e-05	3897.15	3.59075
750	PC(18:1(11Z)/14:0)	0.663801			172.005	732.552		forward	0.000126686	0.405423	3.00612	4.28457e-08	7.05454e-06	3200.23	3.50518
885	PC(20:2(11Z,14Z)/18:3(6Z,9Z,12Z))	0.569474			165.229	808.583		forward	0.000126686	0.374351	3.0055	3.22208e-07	2.65662e-05	2954.96	3.47055
849	PC(20:2(11Z,14Z)/14:0)	0.594987			170.876	758.567	Lipids and lipid-like molecules	forward	0.000126686	0.368075	3.00606	2.44728e-07	2.19769e-05	2905.41	3.46321
492	2-Hydroxy-6-pentadecylbenzoic acid	0.822261			47.0219	349.273	Benzenoids	forward	0.000126686	0.349819	2.99299	0.000226867	0.00705258	2761.31	3.44112
865	PC(20:4(8Z,11Z,14Z,17Z)/20:3(8Z,11Z,14Z))	0.585087			162.962	832.583	Lipids and lipid-like molecules	forward	0.000126686	0.240737	3.00666	9.16926e-08	1.07656e-05	1900.27	3.27882
1100	PC(18:0/14:1(9Z))	0.340621			97.3633	732.552		forward	0.000126686	0.202201	3.00527	9.41106e-07	6.37285e-05	1596.08	3.20306
852	PC(20:2(11Z,14Z)/18:2(9Z,12Z))	0.594123			166.361	810.599		forward	0.000126686	0.165506	3.00582	4.53436e-11	6.43588e-08	1306.43	3.11608
1007	PC(15:0/14:0)	0.482378			40.2279	692.52	Lipids and lipid-like molecules	forward	0.000126686	0.152057	3.00089	1.70517e-05	0.000739305	1200.27	3.07928
505	8,13-Abietadien-18-al	0.816031			29.4481	287.236	Lipids and lipid-like molecules	forward	0.000126686	0.140094	3.0057	1.47478e-07	1.51864e-05	1105.84	3.04369
850	PC(16:0/P-18:0)	0.594758			169.745	746.604	Lipids and lipid-like molecules	forward	0.000126686	0.115561	3.00365	1.28114e-05	0.000579969	912.186	2.96008
933	Reticulatamol	0.536619			173.146	535.508	Lipids and lipid-like molecules	forward	0.000126686	0.115399	3.0045	1.46674e-07	1.51236e-05	910.907	2.95947
927	PC(20:2(11Z,14Z)/15:0)	0.541087			170.214	772.582	Lipids and lipid-like molecules	forward	0.000126686	0.113069	3.00383	1.1021e-07	1.22614e-05	892.516	2.95062
880	PC(20:2(11Z,14Z)/14:1(9Z))	0.571256			170.875	756.551	Lipids and lipid-like molecules	forward	0.000126686	0.110789	3.00512	3.44863e-06	0.000190355	874.517	2.94177
919	4alpha-Hydroxymethyl-4beta-methyl-5alpha-cholesta-8,24-dien-3beta-ol	0.547341			26.1792	429.372	Lipids and lipid-like molecules	forward	0.000173685	0.130839	2.97301	3.41216e-05	0.00138517	753.312	2.87698
937	PC(14:0/P-18:0)	0.535025			170.877	718.573	Lipids and lipid-like molecules	forward	0.000126686	0.0901036	3.00022	1.17605e-05	0.000538569	711.236	2.85201
924	DG(16:1(9Z)/18:3(6Z,9Z,12Z)/0:0)	0.542514			175.946	589.482	Lipids and lipid-like molecules	forward	0.000126686	0.0446043	2.99412	0.000151627	0.00501061	352.086	2.54665
826	PC(16:1(9Z)/P-18:0)	0.60764			169.746	744.589		forward	0.000126686	0.0412253	2.97385	0.00185204	0.0416426	325.414	2.51244
765	LysoPE(22:5(4Z,7Z,10Z,13Z,16Z)/0:0)	0.645554			217.296	528.307	Lipids and lipid-like molecules	forward	0.000126686	0.0409211	2.90906	0.00671746	0.106688	323.012	2.50922
277	Pyrophaeophorbide a	0.92288			78.1207	535.269	Organoheterocyclic compounds	forward	0.000126686	0.0360596	2.98147	0.000163204	0.00533304	284.638	2.45429
839	DG(20:4(5Z,8Z,11Z,14Z)/14:1(9Z)/0:0)	0.60152			192.342	587.466	Lipids and lipid-like molecules	forward	0.000126686	0.019722	2.98779	0.0004197	0.0118976	155.676	2.19222
548	Muricatacin	0.790453			29.409	285.242		forward	0.00153084	0.231327	2.96243	5.51319e-08	8.14934e-06	151.111	2.1793
977	Hericene C	0.503812			192.359	585.451	Lipids and lipid-like molecules	forward	0.000126686	0.0188008	2.96093	0.00397082	0.0734037	148.405	2.17145
860	PC(20:4(8Z,11Z,14Z,17Z)/14:0)	0.587948			168.626	754.536		forward	0.00513217	0.287916	2.68098	1.5687e-07	1.59083e-05	56.1001	1.74896
644	Ganodosterone	0.736001			31.9536	409.309	Lipids and lipid-like molecules	forward	0.000296176	0.0138654	2.90469	2.91694e-05	0.00120443	46.8149	1.67038
729	PA(22:2(13Z,16Z)/18:1(9Z))	0.681072			25.9766	755.559	Lipids and lipid-like molecules	forward	0.000126686	0.00540085	2.988	0.000132546	0.00446302	42.6318	1.62973
354	(R)-3,4-Dihydro-8-hydroxy-3-tridecyl-1H-2-benzopyran-1-one	0.88898			29.4239	347.257	Organoheterocyclic compounds	forward	0.00108976	0.0440664	2.83016	4.92356e-07	3.68899e-05	40.4368	1.60678
1064	PI(18:1(11Z)/18:3(6Z,9Z,12Z))	0.417007			212.756	859.531	Lipids and lipid-like molecules	forward	0.00117665	0.0400071	2.76783	2.97465e-06	0.000167997	34.0008	1.53149
921	PC(18:3(9Z,12Z,15Z)/14:0)	0.545667			173.142	728.519		forward	0.002305	0.0715891	2.6736	9.44951e-06	0.000444066	31.0581	1.49218
16	1H-Pyrrole-2-carboxaldehyde	0.999689			186.702	96.0447	Organic oxygen compounds	forward	0.120434	3.60528	2.98607	2.06093e-08	4.61977e-06	29.9358	1.47619
526	beta-Vatirenene	0.802557			29.4779	203.179	Lipids and lipid-like molecules	forward	0.00977751	0.273805	2.48709	9.46182e-07	6.40126e-05	28.0035	1.44721
348	all-trans-Retinoic acid	0.890696			30.5988	301.216	Lipids and lipid-like molecules	forward	0.00154927	0.0404845	2.78681	1.1194e-06	7.36631e-05	26.1313	1.41716
1104	(3beta,5alpha,6beta,22E,24R)-23-Methylergosta-7,22-diene-3,5,6-triol	0.323661			29.9576	445.367	Lipids and lipid-like molecules	reverse	0.00112987	0.0146035	2.70609	4.49403e-08	7.25849e-06	12.925	1.11143
432	3,4-Dihydrocadalene	0.846651			30.5586	201.164	Lipids and lipid-like molecules	forward	0.00706169	0.0746359	2.9149	1.38547e-06	8.75785e-05	10.5691	1.02404
567	Fexofenadine	0.781963			219.568	502.293	Benzenoids	forward	0.00238504	0.0232188	1.94584	0.0394823	0.314173	9.7352	0.988345
588	LysoPE(18:1(9Z)/0:0)	0.770857			221.841	480.308	Lipids and lipid-like molecules	forward	0.000664046	0.00621316	2.10099	0.0042742	0.0770974	9.35652	0.971114
143	3,5-Dimethylphenyl methylcarbamate	0.974791			384.969	180.102	Benzenoids	forward	0.192843	1.53517	2.94874	6.12273e-06	0.000303645	7.96076	0.900954
963	(3beta,22E,24R)-Ergosta-4,6,8(14),22-tetraen-3-ol	0.516891			32.1769	395.33	Lipids and lipid-like molecules	forward	0.00282666	0.0210246	2.34084	6.2345e-08	8.6937e-06	7.43795	0.871453
747	(2S,4S)-Monatin	0.666029			309.035	293.112	Organic acids and derivatives	forward	0.135509	0.915615	2.98397	2.83788e-07	2.43884e-05	6.75685	0.829744
478	5-Hydroxyconiferyl alcohol	0.826732			30.5362	197.081	Benzenoids	forward	0.0125809	0.077556	2.82349	3.95363e-06	0.000213088	6.16457	0.789903
770	6-Deoxohomodolichosterone	0.64098			30.5733	463.377	Lipids and lipid-like molecules	forward	0.00151314	0.00902599	2.3725	0.00206548	0.0452419	5.96505	0.775614
191	Gentiatibetine	0.958767			394.037	166.086	Organoheterocyclic compounds	forward	0.933028	4.99808	2.96996	3.46937e-08	6.17925e-06	5.35684	0.728909
657	N6-Methyladenosine	0.728913			268.327	282.119	Nucleosides, nucleotides, and analogues	forward	0.061344	0.258394	2.92109	2.9363e-12	8.24604e-09	4.21221	0.62451
1010	D-1-Amino-2-pyrrolidinecarboxylic acid	0.479693			29.4879	131.086	Organic acids and derivatives	reverse	0.0210833	0.0845173	2.84449	3.52541e-09	1.62446e-06	4.00873	0.603007
397	o-Xylene	0.866774			30.5134	107.086	Benzenoids	forward	0.0141807	0.0557422	2.43438	4.24863e-06	0.000225879	3.93084	0.594486
600	beta-Doradecin	0.762759			32.8329	581.398	Lipids and lipid-like molecules	forward	0.00791969	0.0301193	2.00835	0.000610511	0.0164868	3.80308	0.580136
922	LysoPC(18:2(9Z,12Z))	0.543275			217.291	520.34	Lipids and lipid-like molecules	forward	0.0175873	0.0637533	2.38828	0.00347427	0.0669454	3.62497	0.559304
723	Idoxanthin	0.683433			24.8106	599.408	Lipids and lipid-like molecules	forward	0.000126686	0.000411512	1.95176	0.0474403	0.343414	3.24828	0.511654
1105	DG(14:0/20:5(5Z,8Z,11Z,14Z,17Z)/0:0)	0.319106			33.0708	587.466	Lipids and lipid-like molecules	reverse	0.00468466	0.0146391	1.82067	0.0280106	0.26304	3.12491	0.494837
653	Leucyl-Serine	0.730322			436.127	219.134	Organic acids and derivatives	forward	0.37804	1.17885	2.94888	1.55535e-11	2.90096e-08	3.11833	0.493922
208	2-Furancarboxaldehyde	0.953486			452.123	97.0287	Organooxygen compounds	forward	0.0298027	0.0916388	1.64837	0.00021624	0.00677465	3.07485	0.487824
951	PC(16:1(9Z)/18:1(11Z))	0.524153			44.1855	758.561	Lipids and lipid-like molecules	forward	0.0338168	0.102159	2.31192	8.23249e-05	0.00294409	3.02097	0.480146
393	Dethiobiotin	0.868583			361.183	215.139	Lipids and lipid-like molecules	forward	0.249294	0.73989	2.94955	6.82844e-13	4.74505e-09	2.96794	0.472455
225	L-Acetylcarnitine	0.947183			322.602	204.123	Lipids and lipid-like molecules	forward	7.20868	20.657	2.93944	1.47074e-10	1.70335e-07	2.86557	0.457212
817	Sorbose 1-phosphate	0.61292			487.632	261.036	Organic oxygen compounds	forward	0.0161961	0.0442765	2.12659	0.000648717	0.0173935	2.73377	0.436762
176	Nicotine-1'-N-oxide	0.964538			305.642	179.118	Organoheterocyclic compounds	forward	0.180627	0.492053	2.77662	7.48398e-08	9.5038e-06	2.72414	0.435229
525	17-HDoHE	0.802654			31.0466	327.231	Lipids and lipid-like molecules	forward	0.00610619	0.0158828	2.30893	0.000190887	0.00609373	2.6011	0.415157
834	1-Deoxy-D-glucitol	0.605586			122.438	167.092	Organic oxygen compounds	forward	3.93306	10.0643	2.90309	2.59329e-09	1.40937e-06	2.5589	0.408053
732	2-Methyl-1,3-cyclohexadiene	0.679708			30.5812	95.0858	Hydrocarbons	forward	0.0436384	0.107775	2.6248	6.55837e-06	0.000320274	2.46974	0.392651
438	o-Ethyltoluene	0.844932			30.5874	121.101	Benzenoids	forward	0.0262161	0.0632883	2.53137	4.29767e-06	0.000227972	2.4141	0.382756
426	p-Mentha-1,8-dien-7-ol	0.848836			30.5603	135.117	Lipids and lipid-like molecules	forward	0.0358118	0.083552	2.25207	0.000243637	0.00748253	2.33309	0.367931
1099	1-(3-Methyl-2-butenoyl)-6-apiosylglucose	0.347351			186.094	395.155	Lipids and lipid-like molecules	forward	0.0101667	0.0233288	1.54956	0.00869502	0.127695	2.29464	0.360715
1078	2-Phenylethanol	0.386606			29.9576	105.07	Benzenoids	reverse	0.103255	0.232631	2.86109	7.56491e-08	9.55131e-06	2.25298	0.352756
63	Neotrehalose	0.994668			654.675	365.105	Organic oxygen compounds	forward	0.0104927	0.0230087	2.14489	0.0019702	0.0436415	2.19282	0.341004
91	D-Maltose	0.989474			398.579	365.104	Organic oxygen compounds	forward	0.328502	0.713002	2.86491	1.84366e-08	4.34288e-06	2.17047	0.336553
301	Arecaidine	0.912079			202.544	142.086	Alkaloids and derivatives	forward	1.58736	3.38744	2.83672	1.09674e-05	0.000506686	2.13401	0.329197
783	Hericene B	0.634997			50.0638	583.434	Lipids and lipid-like molecules	forward	0.0419986	0.0895027	1.37596	0.00568523	0.0949223	2.13109	0.328601
216	Methyl phenyl sulfide	0.951774			233.192	125.043	Benzenoids	forward	0.247691	0.517872	2.75471	3.1566e-07	2.62076e-05	2.0908	0.320312
79	2'-O-Methyladenosine	0.992117			96.2236	282.119	Nucleosides, nucleotides, and analogues	forward	3.21255	6.70859	2.80843	2.70289e-07	2.35787e-05	2.08825	0.319782
814	7-Ketodeoxycholic acid	0.616525			29.4374	424.364	Lipids and lipid-like molecules	forward	0.00919775	0.0189584	1.77189	0.042049	0.324195	2.0612	0.314121
646	6-Sulfatoxymelatonin	0.734627			201.416	329.083	Organic acids and derivatives	forward	0.809725	1.63517	2.85479	2.83333e-08	5.48176e-06	2.01942	0.305227
29	D-Ornithine	0.999001			521.925	133.097	Organic acids and derivatives	forward	5.57328	11.2009	2.7457	7.43723e-06	0.000357654	2.00975	0.303143
1063	gamma-L-Glutamyl-L-pipecolic acid	0.420819			325.997	259.128	Organic acids and derivatives	forward	5.03758	9.76253	2.86795	1.51556e-08	3.93272e-06	1.93794	0.28734
145	Citrulline	0.97418			406.529	176.103	Organic acids and derivatives	forward	10.083	18.9087	2.85999	3.08206e-08	5.71123e-06	1.87531	0.273074
45	4-Hydroxy-2-butenoic acid gamma-lactone	0.997936			322.596	85.0288	Organoheterocyclic compounds	forward	0.285629	0.530051	2.61493	5.47607e-06	0.000277986	1.85573	0.268515
318	DL-O-Phosphoserine	0.904241			480.677	186.016	Organic acids and derivatives	forward	0.0242137	0.0412531	1.16816	0.0457298	0.337525	1.70371	0.231396
398	4-Butyloxazole	0.866414			126.785	126.091	Organoheterocyclic compounds	forward	1.71368	2.91788	2.57312	1.34078e-05	0.000603041	1.7027	0.231137
504	(13R,14R)-7-Labdene-13,14,15-triol	0.816451			32.8533	325.273	Lipids and lipid-like molecules	forward	0.039932	0.0677348	1.78683	0.00810031	0.121313	1.69625	0.22949
25	Nicotinic acid	0.999351			233.193	124.039	Organoheterocyclic compounds	forward	5.86413	9.80575	2.77152	3.52754e-07	2.81756e-05	1.67216	0.223277
524	2'-Oxoaloesol 7-glucoside	0.803656			358.921	395.132	Organic oxygen compounds	forward	0.0814689	0.136088	2.62746	1.41945e-05	0.000633319	1.67042	0.222827
530	Thiodiglycol	0.799661			77.0008	123.047	Organosulfur compounds	forward	0.211226	0.350324	2.20128	0.00175688	0.0399882	1.65853	0.219723
391	Homo-L-arginine	0.870798			521.937	189.134	Organic acids and derivatives	forward	1.49412	2.43749	2.73612	4.13979e-06	0.000221201	1.63139	0.212557
452	O-Phosphoethanolamine	0.838226			487.544	142.026	Organic acids and derivatives	forward	0.237811	0.387642	2.67115	2.0236e-05	0.000862207	1.63005	0.2122
871	Maltotetraose	0.579474			512.8	689.209	Organic oxygen compounds	forward	0.0301867	0.0491863	2.13142	0.00157139	0.0366439	1.62941	0.212029
728	1-[(5-Amino-5-carboxypentyl)amino]-1-deoxyfructose	0.681567			495.541	309.165	Organic oxygen compounds	forward	0.691526	1.1104	1.72449	0.0443173	0.332546	1.60572	0.205671
169	D-1-Piperideine-2-carboxylic acid	0.967423			172.011	128.071	Organoheterocyclic compounds	forward	0.956105	1.50135	2.65967	4.07133e-06	0.000218233	1.57027	0.195975
52	1-Methyladenosine	0.9968			127.906	282.119	Nucleosides, nucleotides, and analogues	forward	9.87761	15.4083	2.71262	6.02757e-06	0.000299943	1.55992	0.193104
1017	L-Cystine	0.464891			381.56	241.029	Organic acids and derivatives	forward	0.177519	0.273985	2.69465	2.95903e-06	0.000167242	1.54341	0.188482
473	(2S,2'S)-Pyrosaccharopine	0.828084			273.988	259.128		forward	2.05058	3.11099	2.44579	7.3231e-05	0.00266827	1.51713	0.181023
124	Riboflavin	0.979094			230.93	377.145	Organoheterocyclic compounds	forward	0.368364	0.552595	2.27419	0.000459436	0.0128604	1.50013	0.176129
193	Propionylcarnitine	0.958139			298.841	218.138	Lipids and lipid-like molecules	forward	0.948052	1.42099	2.58446	3.76544e-05	0.00151044	1.49885	0.175759
185	Imidazolone	0.960279			103.018	85.04	Organic acids and derivatives	forward	1.4589	2.18528	2.33549	0.000242908	0.00746407	1.49789	0.175481
309	Sakacin P	0.908153			242.245	217.118	Lipids and lipid-like molecules	forward	0.891491	1.3015	2.56651	3.81117e-05	0.00152644	1.45991	0.164327
440	Histidinyl-Isoleucine	0.844664			162.971	269.16	Organic acids and derivatives	forward	0.11112	0.161132	1.79905	0.0139165	0.17517	1.45008	0.161392
339	Ovalicin	0.894852			524.219	319.149	Organooxygen compounds	forward	0.954864	1.36674	2.44458	0.00014316	0.00477015	1.43134	0.155744
787	D-Glutamic acid	0.632871			309.024	148.06	Organic acids and derivatives	forward	0.302462	0.431569	1.80873	0.021263	0.22616	1.42685	0.154378
319	2-Methyl-3-(2-methylpropyl)pyrazine	0.904082			144.852	151.123	Organoheterocyclic compounds	forward	5.26812	7.51581	2.55483	5.43356e-05	0.00206787	1.42666	0.15432
40	Trimethylpyrazine	0.998205			62.3396	123.092	Organoheterocyclic compounds	forward	1.88664	2.6645	2.55286	7.82407e-05	0.00282148	1.4123	0.149927
807	Saccharopine	0.61991			301.11	277.139	Organic acids and derivatives	forward	0.919968	1.29708	1.80543	0.0175834	0.202164	1.40992	0.149194
734	2-(2-Furanyl)-3-piperidinol	0.678918			43.0472	168.102	Organic nitrogen compounds	forward	0.40338	0.563282	2.34554	0.000143286	0.00477376	1.3964	0.145011
299	Methylimidazoleacetic acid	0.912721			87.18	141.066	Organoheterocyclic compounds	forward	0.855994	1.1619	2.4434	0.000159298	0.00522507	1.35737	0.132697
931	(Â±)-Metalaxyl	0.537836			356.644	302.134	Organic acids and derivatives	forward	0.50074	0.678443	1.51295	0.0371007	0.304282	1.35488	0.131902
157	Maltoxazine	0.970274			69.1461	180.102	Organoheterocyclic compounds	forward	0.862373	1.16691	1.8388	0.0135052	0.171928	1.35314	0.131342
582	5-Aminopentanoic acid	0.774289			123.377	118.086	Organic acids and derivatives	forward	3.35833	4.44906	2.33771	0.000428234	0.0121064	1.32478	0.122145
1055	Lysyl-Asparagine	0.431512			511.606	261.155	Organic acids and derivatives	forward	0.0403845	0.0534721	1.9819	0.00482401	0.0843029	1.32408	0.121913
86	Citronellyl hexanoate	0.990736			33.4064	255.231	Lipids and lipid-like molecules	forward	0.0997857	0.132029	1.7692	0.0188404	0.210672	1.32312	0.121599
88	3-Amino-2-piperidone	0.989736			211.621	115.087	Organic acids and derivatives	forward	183.38	242.25	2.39417	0.000406978	0.0115841	1.32103	0.120912
270	Dopamine quinone	0.925421			273.984	152.07	Organic oxygen compounds	forward	0.315982	0.413818	1.89787	0.0120761	0.160067	1.30962	0.117147
709	Beta-Glycerophosphoric acid	0.69307			446.457	173.021	Lipids and lipid-like molecules	forward	0.184573	0.241023	2.13611	0.00326588	0.064069	1.30584	0.11589
1009	1-(beta-D-Ribofuranosyl)-1,4-dihydronicotinamide	0.479743			168.623	257.113	Organic oxygen compounds	forward	0.365615	0.468165	2.29563	0.000456143	0.0127816	1.28049	0.107375
149	(Â±)-2-(2-Furanyl)pyrrolidine	0.971834			50.9641	138.091	Organic nitrogen compounds	forward	1.414	1.80914	1.92829	0.0143908	0.178862	1.27945	0.107023
247	Oleic acid	0.936676			48.7103	283.262	Lipids and lipid-like molecules	forward	1.07602	1.37522	1.56485	0.0350239	0.295216	1.27806	0.106552
352	Glutamylphenylalanine	0.88958			162.766	295.128	Organic acids and derivatives	forward	0.169692	0.216728	1.62459	0.0331495	0.287277	1.27719	0.106254
475	Nnal-N-oxide	0.827527			241.142	226.118	Organoheterocyclic compounds	forward	0.502836	0.640451	1.49132	0.0473182	0.343	1.27368	0.10506
85	2-Methyl-3-(2-propenyl)pyrazine	0.990749			207.12	135.092	Organoheterocyclic compounds	forward	0.226989	0.285838	2.08305	0.00337356	0.0655682	1.25926	0.100115
56	3-Methyladenine	0.996466			253.577	150.077	Organoheterocyclic compounds	forward	0.208325	0.261956	2.3024	0.000764202	0.0200798	1.25743	0.0994853
206	Physoperuvine	0.953942			86.0426	142.122	Alkaloids and derivatives	forward	0.394833	0.495871	1.57026	0.0324842	0.28435	1.2559	0.098955
329	Hypoglycin B	0.900126			125.633	271.128	Organic acids and derivatives	forward	0.577751	0.722518	1.46172	0.0375341	0.306127	1.25057	0.0971081
1	1-Pyrroline	1			408.795	70.0657	Organoheterocyclic compounds	forward	0.186946	0.233554	1.71056	0.0282255	0.264124	1.24931	0.0966703
460	Argpyrimidine	0.835321			360.05	255.145	Organic acids and derivatives	forward	0.346877	0.432703	1.82302	0.0160165	0.191028	1.24742	0.0960136
838	Arginyl-Gamma-glutamate	0.604103			460.103	303.177	Organic acids and derivatives	forward	0.744564	0.926169	2.21768	0.0013752	0.0329399	1.24391	0.0947887
419	4-Pyridoxic acid	0.853118			370.232	184.06	Organoheterocyclic compounds	forward	0.251669	0.31283	1.63726	0.0259422	0.252681	1.24302	0.0944796
423	4-Aminobutyraldehyde	0.851176			263.029	88.0873	Organic oxygen compounds	forward	0.12654	0.157096	1.92125	0.00693537	0.109027	1.24147	0.0939362
166	5-[2H-Pyrrol-4-(3H)-ylidenemethyl]-2-furanmethanol	0.967638			67.9344	178.086	Organoheterocyclic compounds	forward	0.535797	0.660259	1.50503	0.0431013	0.328126	1.23229	0.0907147
250	6-Hydroxydopamine	0.935025			60.0159	170.081	Benzenoids	forward	1.33118	1.63683	1.70524	0.0187439	0.210029	1.22961	0.0897664
77	Cytidine monophosphate	0.992497			470.493	324.059	Nucleosides, nucleotides, and analogues	forward	0.198163	0.243283	2.25609	0.00108979	0.0272278	1.22769	0.08909
172	(E)-5-(3,4,5,6-Tetrahydro-3-pyridylidenemethyl)-2-furanmethanol	0.966264			79.258	192.102	Organoheterocyclic compounds	forward	0.953742	1.16971	1.94029	0.00613	0.100137	1.22644	0.0886456
643	1-Isobutanol	0.736232			360.052	454.169	Organic oxygen compounds	forward	0.11578	0.141791	1.7381	0.0195848	0.21555	1.22466	0.0880154
710	O-propanoyl-carnitine	0.689833			145.43	218.138	Lipids and lipid-like molecules	forward	1.17948	1.43835	1.7597	0.016771	0.196465	1.21948	0.0861756
380	Nor-psi-tropine	0.876723			130.075	128.107	Alkaloids and derivatives	forward	5.50764	6.69331	2.11526	0.0033528	0.0652814	1.21528	0.0846751
1070	3-Hydroxymugineic acid	0.405879			341.895	337.126	Organic acids and derivatives	forward	0.105844	0.127531	1.90398	0.00844493	0.125021	1.20489	0.0809466
681	Flazine	0.710141			211.621	309.086	Alkaloids and derivatives	forward	0.305342	0.364512	1.69034	0.0235086	0.239462	1.19378	0.0769252
605	2-Amino-3,8-dimethyl-3H-imidazo[4,5-f]quinoxaline	0.75957			205.948	214.107	Organoheterocyclic compounds	forward	3.00655	3.58555	1.9013	0.0082719	0.123149	1.19258	0.0764871
906	Hydroxyprolyl-Alanine	0.556596			238.135	203.102	Organic acids and derivatives	forward	0.0824937	0.0979356	1.62432	0.0447959	0.334252	1.18719	0.0745196
431	S-4-Hydroxymephenytoin	0.846837			236.205	235.107	Organoheterocyclic compounds	forward	0.252749	0.299575	1.63691	0.0300442	0.273093	1.18527	0.0738161
238	2'-Hydroxynicotine	0.940569			264.92	179.118	Organoheterocyclic compounds	forward	0.557704	0.659205	1.9608	0.00711095	0.110877	1.182	0.0726165
955	3'-Deaminofusarochromanone	0.521123			46.4496	278.138	Organoheterocyclic compounds	forward	0.0995224	0.116846	1.57823	0.033963	0.290777	1.17406	0.0696914
930	Deoxyinosine	0.538389			353.232	253.093	Nucleosides, nucleotides, and analogues	forward	0.73906	0.866709	1.68814	0.022301	0.232442	1.17272	0.0691935
237	4-Hydroxy-5-phenyltetrahydro-1,3-oxazin-2-one	0.940774			354.373	194.081	Benzenoids	forward	0.312558	0.366124	1.74662	0.0199793	0.218073	1.17138	0.0686974
200	N-Acetyl-L-phenylalanine	0.954996			76.9936	208.083	Organic acids and derivatives	forward	0.149305	0.172963	1.56766	0.032707	0.285337	1.15845	0.0638775
68	2-Methylfuran	0.994137			131.303	83.0495	Organoheterocyclic compounds	forward	29.0487	33.4565	1.59457	0.0320102	0.282229	1.15174	0.0613536
230	Methionine sulfoxide	0.945953			386.062	166.053	Organic acids and derivatives	forward	4.64122	4.09576	1.52602	0.0358506	0.298843	0.882475	-0.0542976
766	Tyrosyl-Proline	0.645125			294.324	279.133	Organic acids and derivatives	forward	4.63952	4.03055	1.55481	0.04117	0.320834	0.868744	-0.0611081
1107	8-hydroxymirtazapine	0.30736			212.764	282.159	Organoheterocyclic compounds	forward	0.195883	0.168932	1.89765	0.00822219	0.122619	0.862416	-0.0642832
514	2-Ethoxy-3-methylpyrazine	0.812636			47.5684	139.086	Organooxygen compounds	forward	6.673	5.74287	2.27132	0.000576152	0.0156637	0.860612	-0.0651928
293	4-(3,4-Dihydroxyphenyl)-2-hydroxy-1H-phenalen-1-one	0.91515			204.817	305.083	Benzenoids	forward	0.895901	0.761937	1.65314	0.0259046	0.252486	0.85047	-0.0703412
111	1-Propenylpyrazine	0.984267			44.3796	121.076	Organoheterocyclic compounds	forward	1.14139	0.967751	1.77387	0.0133369	0.17058	0.847868	-0.071672
523	Kenposide B	0.805374			215.024	449.236	Lipids and lipid-like molecules	forward	0.355215	0.299849	1.80945	0.0118593	0.158182	0.844134	-0.0735888
154	Betonicine	0.970447			75.9153	160.097	Organic acids and derivatives	forward	2.29733	1.93749	1.572	0.0438116	0.330723	0.843367	-0.0739833
271	Kanzonol I	0.925223			83.7755	437.235	Phenylpropanoids and polyketides	forward	0.572395	0.480987	1.47808	0.0397937	0.315423	0.840307	-0.0755621
858	N-Acetylcadaverine	0.589027			329.393	145.133	Organic acids and derivatives	forward	0.976955	0.81821	1.66973	0.0239657	0.242037	0.837511	-0.0770095
566	2-Phenylacetamide	0.782038			268.478	136.075	Benzenoids	forward	2.70522	2.25851	1.87108	0.0100579	0.14155	0.834869	-0.0783815
274	Prolylphenylalanine	0.923929			288.672	263.138	Organic acids and derivatives	forward	0.649989	0.541986	1.89776	0.00931435	0.134138	0.833839	-0.0789179
686	5-Nitro-2-propoxyaniline	0.7073			118.861	197.092	Benzenoids	forward	1.09815	0.912462	1.45511	0.0470223	0.341992	0.830909	-0.0804466
899	Tryptophyl-Valine	0.560588			212.759	304.165	Organic acids and derivatives	forward	1.01614	0.843985	1.51462	0.0487007	0.347621	0.830581	-0.0806178
424	Paucine	0.850741			298.857	251.139	Benzenoids	forward	0.226346	0.186289	1.71095	0.0198444	0.217215	0.823025	-0.084587
1065	Butyl 3-O-caffeoylquinate	0.415525			440.69	411.16	Organic oxygen compounds	forward	0.206057	0.169271	1.57069	0.0478831	0.344906	0.821476	-0.0854049
824	N1-Methyl-4-pyridone-3-carboxamide	0.609078			210.487	153.066	Organoheterocyclic compounds	forward	0.277501	0.227192	1.87273	0.00577195	0.095957	0.818707	-0.0868714
626	Leucyl-Tyrosine	0.745618			224.125	295.164	Organic acids and derivatives	forward	5.05301	4.09324	1.65946	0.0308993	0.277136	0.810061	-0.0914822
486	17-beta-Estradiol-3-glucuronide	0.823854			296.588	449.215	Lipids and lipid-like molecules	forward	0.155144	0.125421	1.86254	0.00700641	0.109779	0.808418	-0.0923641
164	L-Cystathionine	0.968719			464.731	223.074	Organic acids and derivatives	forward	2.11412	1.70641	1.60994	0.0415312	0.322223	0.80715	-0.0930456
130	Genistein	0.976991			119.777	271.059	Phenylpropanoids and polyketides	forward	1.09401	0.880088	1.92653	0.00893592	0.130231	0.804461	-0.0944951
300	Leucyl-Isoleucine	0.912391			202.543	245.185	Organic acids and derivatives	forward	73.7749	59.2882	1.65433	0.0332023	0.287507	0.803637	-0.0949399
421	Tyrosyl-Alanine	0.85168			261.518	253.118	Organic acids and derivatives	forward	1.79476	1.43386	1.66663	0.0338108	0.290128	0.798917	-0.0974985
583	5-Hydroxybuspirone	0.774168			559.465	402.245	Organoheterocyclic compounds	forward	0.107138	0.0851754	2.05773	0.00398434	0.0735722	0.795004	-0.0996308
769	Isoleucyl-Tryptophan	0.641934			205.948	318.18	Organic acids and derivatives	forward	3.77541	2.97491	1.70048	0.0265139	0.255621	0.78797	-0.10349
57	Uracil	0.996407			169.746	113.035	Organoheterocyclic compounds	forward	6.68059	5.24115	1.6352	0.0256281	0.25104	0.784533	-0.105389
711	Lanthionine ketimine	0.687512			27.1119	190.017	Organic acids and derivatives	forward	0.122572	0.0961057	1.91239	0.00638707	0.103049	0.784073	-0.105644
763	N-Methylcalystegine B2	0.646928			153.917	190.107	Alkaloids and derivatives	forward	0.200844	0.155649	1.59658	0.0333456	0.288129	0.774974	-0.110713
908	Cellulose, microcrystalline	0.553762			411.063	371.155	Organooxygen compounds	forward	0.136713	0.105648	1.62473	0.0459354	0.338236	0.772772	-0.111948
24	Betaine	0.999504			286.442	118.086	Organic acids and derivatives	forward	72.2969	55.4066	2.33705	0.000495611	0.0137163	0.766376	-0.115558
1074	Lysyl-Phenylalanine	0.393036			374.769	294.181	Organic acids and derivatives	forward	1.11296	0.849909	1.83028	0.0183408	0.20731	0.763649	-0.117106
335	3b,6a-Dihydroxy-alpha-ionol 9-[apiosyl-(1->6)-glucoside]	0.8961			60.0161	521.256	Lipids and lipid-like molecules	forward	0.277499	0.211402	1.4264	0.0486179	0.347349	0.761811	-0.118153
975	Carbofuran	0.507262			275.115	244.096	Organoheterocyclic compounds	forward	0.73772	0.561568	2.24495	0.000668347	0.0178556	0.761221	-0.118489
964	Prednisolone	0.516543			88.3077	459.279	Lipids and lipid-like molecules	forward	6.5123	4.95136	2.03061	0.00358699	0.068459	0.760308	-0.11901
436	Carbanilide	0.845447			40.3845	213.102	Benzenoids	forward	0.630454	0.478453	1.95009	0.00435954	0.07821	0.758902	-0.119814
918	(2R,6x)-7-Methyl-3-methylene-1,2,6,7-octanetetrol 2-glucoside	0.548947			65.6667	367.195	Lipids and lipid-like molecules	forward	1.89333	1.42906	2.27287	0.000649704	0.0174168	0.754788	-0.122175
656	2'-Aminoacetophenone	0.729356			222.993	136.076	Benzenoids	forward	0.900007	0.678593	1.87382	0.0119734	0.159177	0.753987	-0.122636
288	Osmaronin	0.917587			266.056	260.112	Lipids and lipid-like molecules	forward	0.522276	0.392803	1.6433	0.0434792	0.329513	0.7521	-0.123725
482	Phenylalanyl-Valine	0.825812			203.683	265.154	Organic acids and derivatives	forward	8.66751	6.51502	1.7214	0.0275215	0.260658	0.75166	-0.123979
973	Deoxyguanosine	0.508992			404.254	268.102	Nucleosides, nucleotides, and analogues	forward	0.33098	0.248688	1.87487	0.0166229	0.195402	0.751368	-0.124147
123	Protoporphyrinogen IX	0.979317			105.309	569.313	Organoheterocyclic compounds	forward	3.16155	2.37388	2.06992	0.00235661	0.0501957	0.750859	-0.124442
796	Lyciumoside IX	0.626421			138.075	717.365	Lipids and lipid-like molecules	forward	1.98979	1.49271	1.54427	0.045304	0.336041	0.750184	-0.124832
382	Tyrosyl-Phenylalanine	0.874386			211.053	329.149	Organic acids and derivatives	forward	1.2952	0.969083	1.83559	0.0157716	0.189258	0.748209	-0.125977
553	Uridine	0.789289			174.269	245.076	Nucleosides, nucleotides, and analogues	forward	1.03865	0.776925	2.2615	0.000977397	0.0248411	0.748014	-0.12609
1004	Nerolidol 3-O-[a-L-rhamnopyranosyl-(1->2)-b-D-glucopyranoside]	0.487316			242.245	531.319	Lipids and lipid-like molecules	forward	0.496353	0.369305	1.88156	0.0114047	0.154151	0.744036	-0.128406
1080	Butyl -3-hydroxybutyrate glucoside	0.383455			64.5369	323.169	Lipids and lipid-like molecules	forward	0.734699	0.538838	1.91187	0.00379139	0.0711314	0.733413	-0.134651
373	Pseudooxynicotine	0.87944			212.788	179.118	Organic oxygen compounds	forward	0.402091	0.294343	2.32556	0.000284153	0.00849035	0.732031	-0.135471
177	(E)-3-(2-Methylpropylidene)-1(3H)-isobenzofuranone	0.96399			31.7017	189.091	Organoheterocyclic compounds	forward	0.0584025	0.0424988	1.67718	0.02279	0.235324	0.727689	-0.138054
174	13,14-Dihydro-15-keto-PGD2	0.964711			167.901	353.229	Lipids and lipid-like molecules	forward	0.214238	0.153726	2.24941	0.00120569	0.0296058	0.717548	-0.144149
702	1-(gamma-Glutamylamino)cyclopropanecarboxylic acid	0.697234			303.374	231.087	Organic acids and derivatives	forward	0.0680112	0.0485147	2.15146	0.00180392	0.0408111	0.713334	-0.146707
507	Phenylalanyl-Tyrosine	0.815019			272.85	329.148	Organic acids and derivatives	forward	0.26148	0.186378	1.92084	0.00769751	0.11703	0.712783	-0.147043
1046	Thaumatin b, recombinant	0.439618			480.724	380.202	Benzenoids	forward	0.288777	0.205125	1.8512	0.0175455	0.201903	0.710323	-0.148544
915	Thromboxane B2	0.551617			263.805	393.222	Lipids and lipid-like molecules	forward	1.77781	1.24619	1.90079	0.0139975	0.175799	0.70097	-0.154301
269	cis- and trans-Ethyl 2,4-dimethyl-1,3-dioxolane-2-acetate	0.927487			88.3078	189.113	Lipids and lipid-like molecules	forward	0.373425	0.261066	2.02281	0.00481697	0.084213	0.699111	-0.155454
1106	Dexamethasone	0.316789			135.821	393.21	Lipids and lipid-like molecules	forward	0.253409	0.176341	1.36013	0.0377359	0.306979	0.695873	-0.15747
808	myo-Inositol	0.619891			311.296	203.053	Organic oxygen compounds	forward	4.00897	2.7596	2.56618	3.11728e-05	0.00127829	0.688357	-0.162186
272	Phenylalanyl-Arginine	0.925218			357.783	322.186	Organic acids and derivatives	forward	0.890423	0.61117	1.89125	0.0123426	0.162353	0.686381	-0.163435
569	Arginyl-Leucine	0.781617			372.5	288.202	Organic acids and derivatives	forward	5.29567	3.58401	2.20379	0.0021961	0.0474959	0.676781	-0.169552
917	Tryptophyl-Methionine	0.549243			207.649	336.137	Organic acids and derivatives	forward	0.139593	0.0944595	1.64928	0.0399689	0.316122	0.676676	-0.16962
842	DG(22:6(4Z,7Z,10Z,13Z,16Z,19Z)/18:2(9Z,12Z)/0:0)	0.598781			39.6694	665.506	Lipids and lipid-like molecules	forward	0.0854244	0.0573616	1.88768	0.00957482	0.136773	0.67149	-0.172961
736	Presqualene diphosphate	0.67828			93.9778	587.326	Lipids and lipid-like molecules	forward	8.71984	5.85397	1.94361	0.0107308	0.147973	0.671339	-0.173058
854	Polyporusterone E	0.593403			52.0831	461.325	Lipids and lipid-like molecules	forward	0.0918747	0.0589441	1.77983	0.0132177	0.169618	0.64157	-0.192756
647	Physangulide	0.733835			309.035	523.285	Lipids and lipid-like molecules	forward	0.0789129	0.0499746	2.10353	0.00396043	0.0732739	0.633288	-0.198399
144	Protoanemonin	0.974207			269.469	97.0286	Organoheterocyclic compounds	forward	0.100085	0.0628657	1.11251	0.0315369	0.28008	0.628123	-0.201955
1013	Annoglabasin C	0.469928			250.172	407.238	Lipids and lipid-like molecules	forward	0.911251	0.550688	2.05373	0.00602865	0.0989685	0.604322	-0.218732
23	Niacinamide	0.999515			58.8859	123.055	Organoheterocyclic compounds	forward	3.96535	2.2884	2.11747	0.00318412	0.0629119	0.5771	-0.238749
1048	beta-nicotinamide D-ribonucleotide	0.436662			214.22	336.07	Nucleosides, nucleotides, and analogues	forward	0.129335	0.0712796	2.58754	6.00384e-06	0.000299016	0.551125	-0.25875
828	Neosaxitoxin	0.606999			524.206	316.136	Phenylpropanoids and polyketides	forward	0.0373627	0.0199546	2.00374	0.00389655	0.0724713	0.534078	-0.272395
285	Zymonic acid	0.919898			179.921	159.028	Organoheterocyclic compounds	forward	7.8089	3.92691	2.8366	8.21587e-08	9.92899e-06	0.502876	-0.298539
210	S-Adenosylhomocysteine	0.95312			397.442	385.128	Nucleosides, nucleotides, and analogues	forward	0.364169	0.11966	1.82869	0.00620558	0.101001	0.328583	-0.483355
101	5'-Methylthioadenosine	0.986003			88.3075	298.096	Nucleosides, nucleotides, and analogues	forward	9.1292	1.5809	1.88773	0.0402655	0.317299	0.17317	-0.761528

## Sheet: 黄+MRS+菌_VS_绿+MRS+菌
id	MS2 name	MS2 score	MS1 name	MS1 ppm	rt	mz	SuperClass	type	MEAN 黄+MRS+菌	MEAN 绿+MRS+菌	VIP	P-VALUE	Q-VALUE	FOLD CHANGE	LOG_FOLDCHANGE
682	5-Hydroxy-4-methoxy-6-canthinone 3-N-oxide	0.708446			202.552	283.072	Alkaloids and derivatives	forward	0.139096	0.299974	1.88191	0.00454336	0.0216332	0.463693	-1.10876
884	Nigakinone	0.569621			125.643	267.076	Alkaloids and derivatives	forward	1.1748	2.27856	2.11428	1.23231e-06	3.84959e-05	0.51559	-0.955703
946	8-Methyldihydrochelerythrine	0.528853			355.508	364.161	Alkaloids and derivatives	forward	0.349074	0.521062	1.68552	0.0193829	0.0531668	0.669929	-0.57792
472	(1xi,3xi)-1,2,3,4-Tetrahydro-1-methyl-beta-carboline-3-carboxylic acid	0.828152			192.286	231.112	Alkaloids and derivatives	forward	2.10507	3.11022	2.11615	2.33797e-06	6.14998e-05	0.676824	-0.563147
206	Physoperuvine	0.953942			86.0426	142.122	Alkaloids and derivatives	forward	0.495871	0.697259	1.81742	0.000238484	0.00251902	0.711172	-0.491729
574	Ecgonine	0.779699			61.1343	186.112	Alkaloids and derivatives	forward	0.31408	0.432685	1.61358	0.0147204	0.0447391	0.725887	-0.462183
54	Trigonelline	0.996528			302.243	138.055	Alkaloids and derivatives	forward	31.0885	26.4451	1.19621	0.0110986	0.037797	1.17559	0.233382
108	Anabasine	0.98475			221.85	163.123	Alkaloids and derivatives	forward	1.65116	1.0775	1.18618	0.0358779	0.0785514	1.53239	0.615785
222	O-Methylsomniferine	0.95022			370.232	623.279	Alkaloids and derivatives	forward	0.0505453	0.0262627	1.28815	0.027318	0.0661153	1.9246	0.94456
681	Flazine	0.710141			211.621	309.086	Alkaloids and derivatives	forward	0.364512	0.180298	1.78009	2.82221e-05	0.000474754	2.02173	1.01559
301	Arecaidine	0.912079			202.544	142.086	Alkaloids and derivatives	forward	3.38744	1.48332	1.94021	5.48298e-06	0.000122836	2.28369	1.19137
634	Perlolyrine	0.742286			41.8973	265.096	Alkaloids and derivatives	forward	0.298141	0.0962252	2.0856	5.29782e-07	2.17756e-05	3.09837	1.63151
1005	[10]-Paradol	0.486764			37.3751	335.257	Benzenoids	reverse	0.047886	0.716714	2.07683	5.97361e-07	2.34229e-05	0.0668132	-3.90372
567	Fexofenadine	0.781963			219.568	502.293	Benzenoids	forward	0.0232188	0.298294	1.71098	0.00631469	0.0266231	0.0778389	-3.68337
388	Marmeline	0.872557			170.878	352.193	Benzenoids	forward	0.0651771	0.327131	2.15205	3.8673e-08	3.56972e-06	0.199239	-2.32743
438	o-Ethyltoluene	0.844932			30.5874	121.101	Benzenoids	forward	0.0632883	0.199543	2.07227	1.22511e-05	0.000241808	0.317166	-1.65669
397	o-Xylene	0.866774			30.5134	107.086	Benzenoids	forward	0.0557422	0.151227	1.94226	3.81268e-05	0.0006017	0.368599	-1.43988
1108	4'-Hydroxyflurbiprofen	0.303168			202.552	261.09	Benzenoids	forward	0.550866	1.35243	2.0145	0.00184748	0.0117338	0.407316	-1.29578
1078	2-Phenylethanol	0.386606			29.9576	105.07	Benzenoids	reverse	0.232631	0.483417	1.98806	8.88181e-05	0.00117952	0.481223	-1.05522
478	5-Hydroxyconiferyl alcohol	0.826732			30.5362	197.081	Benzenoids	forward	0.077556	0.125339	1.37295	0.0121374	0.0398797	0.618772	-0.692521
53	2,6-Dimethylaniline	0.996613			192.359	122.096	Benzenoids	forward	4.13506	5.93105	1.99687	2.49022e-06	6.45889e-05	0.697188	-0.520381
314	Butyl 2-aminobenzoate	0.90539			53.2277	194.117	Benzenoids	forward	0.522505	0.449442	1.17074	0.0174059	0.0495835	1.16256	0.21731
459	2-(Methylamino)benzoic acid	0.836268			71.3293	152.07	Benzenoids	forward	9.59233	8.03107	1.20058	0.00912585	0.0334791	1.1944	0.25629
517	Norepinephrine	0.80939			73.6047	170.081	Benzenoids	forward	9.89	7.5976	1.39776	0.00220334	0.0132638	1.30173	0.380427
250	6-Hydroxydopamine	0.935025			60.0159	170.081	Benzenoids	forward	1.63683	1.25604	1.44839	0.00121932	0.00877342	1.30317	0.382025
92	Benzamide	0.989202			45.6534	122.06	Benzenoids	forward	0.74828	0.555471	1.41673	0.000444209	0.00412488	1.34711	0.429866
613	2,4-Toluenediamine	0.753402			234.317	123.092	Benzenoids	forward	11.5223	8.41628	1.67692	0.000224199	0.00240852	1.36905	0.45317
789	Pterosin K	0.632466			56.6241	267.112	Benzenoids	forward	0.104426	0.0687692	1.0909	0.0289648	0.0686915	1.5185	0.602646
424	Paucine	0.850741			298.857	251.139	Benzenoids	forward	0.186289	0.113162	1.74639	4.99104e-05	0.000744226	1.64621	0.719149
143	3,5-Dimethylphenyl methylcarbamate	0.974791			384.969	180.102	Benzenoids	forward	1.53517	0.648864	1.98624	4.70625e-05	0.000709936	2.36594	1.24241
492	2-Hydroxy-6-pentadecylbenzoic acid	0.822261			47.0219	349.273	Benzenoids	forward	0.349819	0.0365624	1.92848	0.000368643	0.00356913	9.56772	3.25817
793	1,2-Dimethyl-4-(6-methyl-4-heptenyl)-1,3-cyclohexadiene	0.629531			93.9606	219.21	Hydrocarbons	forward	0.0207662	0.387187	1.82819	0.00923725	0.0337406	0.0536335	-4.22072
985	Santene	0.5			30.5931	123.117	Hydrocarbons	reverse	0.0295794	0.0727211	1.9795	5.60474e-07	2.2543e-05	0.406751	-1.29778
732	2-Methyl-1,3-cyclohexadiene	0.679708			30.5812	95.0858	Hydrocarbons	forward	0.107775	0.203976	2.03765	9.25522e-09	1.49714e-06	0.528373	-0.920373
840	1-(2,6,6-Trimethyl-2-cyclohexen-1-yl)-1,6-heptadien-3-one	0.600679			48.7033	233.189	Lipids and lipid-like molecules	forward	0.000126961	0.432811	2.17239	5.09873e-07	2.12596e-05	0.00029334	-11.7351
1018	Dieporeticenin	0.464632			60.0181	573.487	Lipids and lipid-like molecules	forward	0.000126961	0.374304	2.17002	9.0121e-06	0.000185647	0.000339192	-11.5256
936	DG(14:1(9Z)/18:4(6Z,9Z,12Z,15Z)/0:0)	0.535409			195.099	559.434	Lipids and lipid-like molecules	forward	0.000126961	0.210175	2.16979	1.30644e-06	4.00296e-05	0.000604071	-10.693
437	Corchorosol A	0.845102			93.9662	537.303	Lipids and lipid-like molecules	forward	0.000126961	0.147472	2.14093	0.000652775	0.00555344	0.000860913	-10.1818
1082	Montecristin	0.38289			60.0166	575.501	Lipids and lipid-like molecules	forward	0.00168563	1.49359	2.10921	2.52388e-05	0.000435221	0.00112857	-9.79129
874	MG(18:3(9Z,12Z,15Z)/0:0/0:0)	0.578042			93.9513	353.267	Lipids and lipid-like molecules	forward	0.00162143	1.28052	2.05082	0.00578692	0.0252219	0.00126623	-9.62525
920	DG(18:4(6Z,9Z,12Z,15Z)/14:1(9Z)/0:0)	0.547262			50.9573	559.434	Lipids and lipid-like molecules	forward	0.00209888	0.906045	2.09849	1.00165e-07	6.60862e-06	0.00231653	-8.75382
722	DG(14:1(9Z)/20:4(5Z,8Z,11Z,14Z)/0:0)	0.683621			48.27	587.466	Lipids and lipid-like molecules	forward	0.00633164	1.70412	1.99302	6.02666e-07	2.35458e-05	0.00371548	-8.07224
677	PI(18:0/18:3(6Z,9Z,12Z))	0.712607			22.4688	861.551	Lipids and lipid-like molecules	forward	0.000158184	0.0152246	2.16694	3.07287e-07	1.50811e-05	0.01039	-6.58865
780	(22E, 24x)-Ergosta-4,6,8,22-tetraen-3-one	0.636396			56.6213	393.314	Lipids and lipid-like molecules	forward	0.00152519	0.0970186	2.0546	6.30074e-05	0.000895147	0.0157206	-5.9912
812	Norecasantalic acid	0.617215			24.8279	181.122	Lipids and lipid-like molecules	forward	0.00411323	0.230623	1.89747	0.000651598	0.00554606	0.0178353	-5.80912
770	6-Deoxohomodolichosterone	0.64098			30.5733	463.377	Lipids and lipid-like molecules	forward	0.00902599	0.334648	2.11018	4.33635e-06	0.000101658	0.0269716	-5.21242
1105	DG(14:0/20:5(5Z,8Z,11Z,14Z,17Z)/0:0)	0.319106			33.0708	587.466	Lipids and lipid-like molecules	reverse	0.0146391	0.49007	1.86592	3.60725e-05	0.000575388	0.0298715	-5.06509
1002	Tsugaric acid B	0.488496			53.4315	529.388	Lipids and lipid-like molecules	forward	0.00177928	0.0531389	2.07207	7.41406e-05	0.00101631	0.0334835	-4.9004
1073	LysoPC(16:1(9Z)/0:0)	0.398104			219.569	494.324	Lipids and lipid-like molecules	forward	0.00152789	0.0446433	1.07608	0.0386223	0.0820764	0.0342245	-4.86883
726	Lycopersiconol	0.683048			48.6956	335.257	Lipids and lipid-like molecules	forward	0.0817684	2.18238	2.16247	7.82229e-07	2.81424e-05	0.0374676	-4.73821
783	Hericene B	0.634997			50.0638	583.434	Lipids and lipid-like molecules	forward	0.0895027	2.38606	2.1553	3.17982e-07	1.54569e-05	0.0375107	-4.73655
723	Idoxanthin	0.683433			24.8106	599.408	Lipids and lipid-like molecules	forward	0.000411512	0.00998694	1.97765	0.000570467	0.00501927	0.041205	-4.60104
977	Hericene C	0.503812			192.359	585.451	Lipids and lipid-like molecules	forward	0.0188008	0.396639	2.07843	2.12064e-06	5.70987e-05	0.0474003	-4.39896
282	Astaxanthin	0.920684			24.792	597.393	Lipids and lipid-like molecules	forward	0.000156949	0.00285947	2.03391	0.00109051	0.00809535	0.0548875	-4.18738
839	DG(20:4(5Z,8Z,11Z,14Z)/14:1(9Z)/0:0)	0.60152			192.342	587.466	Lipids and lipid-like molecules	forward	0.019722	0.349327	2.11632	1.02441e-07	6.69155e-06	0.0564571	-4.1467
600	beta-Doradecin	0.762759			32.8329	581.398	Lipids and lipid-like molecules	forward	0.0301193	0.514734	2.07635	0.000234598	0.00248933	0.0585142	-4.09507
229	(24E)-3beta,15alpha,22S-Triacetoxylanosta-7,9(11),24-trien-26-oic acid	0.94611			23.6619	613.37	Lipids and lipid-like molecules	forward	0.000182465	0.00256671	1.92106	0.00451789	0.0215586	0.0710892	-3.81423
1084	PA(20:4(5Z,8Z,11Z,14Z)e/2:0)	0.381649			61.1473	487.281	Lipids and lipid-like molecules	forward	0.0548226	0.588446	1.98915	0.0012288	0.00882167	0.093165	-3.42407
644	Ganodosterone	0.736001			31.9536	409.309	Lipids and lipid-like molecules	forward	0.0138654	0.132761	2.13564	1.40554e-06	4.19904e-05	0.104439	-3.25927
348	all-trans-Retinoic acid	0.890696			30.5988	301.216	Lipids and lipid-like molecules	forward	0.0404845	0.349133	2.13595	5.48472e-07	2.22469e-05	0.115957	-3.10834
1104	(3beta,5alpha,6beta,22E,24R)-23-Methylergosta-7,22-diene-3,5,6-triol	0.323661			29.9576	445.367	Lipids and lipid-like molecules	reverse	0.0146035	0.116991	2.14029	9.89967e-07	3.31007e-05	0.124826	-3.00201
963	(3beta,22E,24R)-Ergosta-4,6,8(14),22-tetraen-3-ol	0.516891			32.1769	395.33	Lipids and lipid-like molecules	forward	0.0210246	0.158092	2.14541	8.34308e-07	2.93849e-05	0.13299	-2.91062
954	LysoPC(16:0)	0.521784			218.429	496.339	Lipids and lipid-like molecules	forward	0.0816409	0.412802	1.571	0.0136495	0.0427815	0.197773	-2.33809
252	xi-3-(4-Isopropylphenyl)-2-methylpropanal	0.933841			30.5662	191.143	Lipids and lipid-like molecules	forward	0.0130106	0.0628017	2.08592	1.651e-09	5.51577e-07	0.207169	-2.27112
525	17-HDoHE	0.802654			31.0466	327.231	Lipids and lipid-like molecules	forward	0.0158828	0.0760507	2.08713	3.64103e-07	1.69985e-05	0.208845	-2.25949
919	4alpha-Hydroxymethyl-4beta-methyl-5alpha-cholesta-8,24-dien-3beta-ol	0.547341			26.1792	429.372	Lipids and lipid-like molecules	forward	0.130839	0.567539	1.79378	0.00111627	0.00823437	0.230537	-2.11693
738	Docosadienoate (22:2n6)	0.676888			32.7844	337.309	Lipids and lipid-like molecules	forward	0.0988003	0.404461	2.17294	1.03884e-06	3.42241e-05	0.244276	-2.03341
924	DG(16:1(9Z)/18:3(6Z,9Z,12Z)/0:0)	0.542514			175.946	589.482	Lipids and lipid-like molecules	forward	0.0446043	0.181466	2.03295	1.94008e-05	0.000354572	0.2458	-2.02444
922	LysoPC(18:2(9Z,12Z))	0.543275			217.291	520.34	Lipids and lipid-like molecules	forward	0.0637533	0.256699	1.66195	0.00536933	0.0240782	0.248358	-2.00951
480	Austroinulin	0.826265			33.9767	323.257	Lipids and lipid-like molecules	forward	0.078917	0.312078	2.01897	2.46313e-05	0.000427255	0.252876	-1.9835
588	LysoPE(18:1(9Z)/0:0)	0.770857			221.841	480.308	Lipids and lipid-like molecules	forward	0.00621316	0.0225115	1.28523	0.0130357	0.0416232	0.275999	-1.85727
504	(13R,14R)-7-Labdene-13,14,15-triol	0.816451			32.8533	325.273	Lipids and lipid-like molecules	forward	0.0677348	0.234672	1.30665	0.00527264	0.0238054	0.288636	-1.79268
854	Polyporusterone E	0.593403			52.0831	461.325	Lipids and lipid-like molecules	forward	0.0589441	0.184158	1.89756	0.000355151	0.00346635	0.320073	-1.64353
937	PC(14:0/P-18:0)	0.535025			170.877	718.573	Lipids and lipid-like molecules	forward	0.0901036	0.269174	1.67487	0.00459374	0.0217799	0.334741	-1.57888
999	PA(20:2(11Z,14Z)/20:0)	0.49248			24.8412	757.575	Lipids and lipid-like molecules	forward	0.00096065	0.0024571	1.0732	0.0329675	0.0745761	0.390969	-1.35487
182	(R)-2-Hydroxysterculic acid	0.961429			65.6688	311.257	Lipids and lipid-like molecules	forward	0.365111	0.918166	1.86008	0.00142944	0.00979434	0.397652	-1.33042
765	LysoPE(22:5(4Z,7Z,10Z,13Z,16Z)/0:0)	0.645554			217.296	528.307	Lipids and lipid-like molecules	forward	0.0409211	0.0959199	1.16683	0.0299264	0.0701564	0.426617	-1.22899
432	3,4-Dihydrocadalene	0.846651			30.5586	201.164	Lipids and lipid-like molecules	forward	0.0746359	0.158013	2.01701	1.37201e-06	4.13379e-05	0.472341	-1.0821
426	p-Mentha-1,8-dien-7-ol	0.848836			30.5603	135.117	Lipids and lipid-like molecules	forward	0.083552	0.164393	2.01311	4.87768e-07	2.06689e-05	0.508245	-0.976404
393	Dethiobiotin	0.868583			361.183	215.139	Lipids and lipid-like molecules	forward	0.73989	1.42907	2.12141	3.43394e-06	8.40341e-05	0.517744	-0.949688
1004	Nerolidol 3-O-[a-L-rhamnopyranosyl-(1->2)-b-D-glucopyranoside]	0.487316			242.245	531.319	Lipids and lipid-like molecules	forward	0.369305	0.672724	1.89336	0.000437358	0.00407393	0.548969	-0.865204
531	Leukotriene D4	0.798998			372.498	497.271	Lipids and lipid-like molecules	forward	0.12761	0.229031	1.96132	0.0029827	0.0163873	0.557173	-0.843803
712	11-Dehydro-thromboxane B2	0.687202			542.39	369.223	Lipids and lipid-like molecules	forward	0.0572476	0.101636	1.78361	0.000749857	0.00613977	0.56326	-0.828128
1090	LysoPC(22:4(7Z,10Z,13Z,16Z))	0.360038			212.756	572.37	Lipids and lipid-like molecules	forward	0.715311	1.23979	1.41815	0.0147016	0.0447039	0.576961	-0.793454
450	2-Oxo-4-methylthiobutanoic acid	0.838699			386.106	149.027	Lipids and lipid-like molecules	forward	0.323797	0.517616	1.95442	4.65215e-05	0.000703655	0.625554	-0.676793
505	8,13-Abietadien-18-al	0.816031			29.4481	287.236	Lipids and lipid-like molecules	forward	0.140094	0.217474	1.66815	0.00368898	0.0189393	0.644188	-0.634446
992	PE(22:6(4Z,7Z,10Z,13Z,16Z,19Z)/18:4(6Z,9Z,12Z,15Z))	0.498085			107.595	784.488	Lipids and lipid-like molecules	forward	0.634155	0.945317	1.44485	0.0266341	0.0650168	0.670839	-0.575962
152	S-Japonin	0.97071			232.581	337.184	Lipids and lipid-like molecules	forward	0.10548	0.152149	1.08349	0.0348626	0.0771939	0.693267	-0.528517
800	Ethyl 2-hydroxy-3-(3-indolyl)propanoate glucoside	0.624545			274.033	396.163	Lipids and lipid-like molecules	forward	0.0778385	0.111179	1.50373	0.0135863	0.0426642	0.700118	-0.514329
225	L-Acetylcarnitine	0.947183			322.602	204.123	Lipids and lipid-like molecules	forward	20.657	28.8808	1.8231	0.000139161	0.00168573	0.71525	-0.48348
307	Glucosyl (2E,6E,10x)-10,11-dihydroxy-2,6-farnesadienoate	0.909705			273.991	433.243	Lipids and lipid-like molecules	forward	0.249185	0.330242	1.07601	0.0279025	0.0670392	0.754553	-0.406306
1106	Dexamethasone	0.316789			135.821	393.21	Lipids and lipid-like molecules	forward	0.176341	0.233411	1.32754	0.0228154	0.0588945	0.755493	-0.404509
1080	Butyl -3-hydroxybutyrate glucoside	0.383455			64.5369	323.169	Lipids and lipid-like molecules	forward	0.538838	0.685588	1.47059	0.0355926	0.0781731	0.78595	-0.347491
710	O-propanoyl-carnitine	0.689833			145.43	218.138	Lipids and lipid-like molecules	forward	1.43835	1.79149	1.58502	0.00391334	0.0196867	0.802883	-0.316739
709	Beta-Glycerophosphoric acid	0.69307			446.457	173.021	Lipids and lipid-like molecules	forward	0.241023	0.294253	1.6118	0.00895637	0.0330897	0.819102	-0.287885
753	Neryl rhamnosyl-glucoside	0.659723			269.46	463.254	Lipids and lipid-like molecules	forward	0.13684	0.11351	1.19291	0.031765	0.0728656	1.20554	0.269677
1030	PE(15:0/14:0)	0.45209			32.8334	650.482	Lipids and lipid-like molecules	forward	3.29175	2.60732	1.19754	0.0211721	0.0562188	1.2625	0.336285
663	3-Methylsuberic acid	0.724348			367.969	189.113	Lipids and lipid-like molecules	forward	1.15522	0.866349	1.60967	0.000181322	0.00205745	1.33343	0.415147
659	Anhydrocinnzeylanine	0.72649			355.507	409.219	Lipids and lipid-like molecules	forward	0.0478666	0.0351129	1.49753	0.00674324	0.0277077	1.36322	0.447018
288	Osmaronin	0.917587			266.056	260.112	Lipids and lipid-like molecules	forward	0.392803	0.281658	1.21531	0.0304837	0.07099	1.39461	0.479863
891	Betavulgaroside VII	0.567208			511.594	811.404	Lipids and lipid-like molecules	forward	0.0304828	0.0209539	1.34913	0.0345436	0.076761	1.45476	0.54078
457	1-Isopropyl-2,3-dimethylcyclopentane	0.836717			281.886	285.18	Lipids and lipid-like molecules	forward	2.66374	1.80036	1.62788	0.000380263	0.00365633	1.47956	0.565167
125	Eicosadienoic acid	0.979091			48.7052	309.278	Lipids and lipid-like molecules	forward	21.5443	13.5737	1.50615	0.0055842	0.0246715	1.58721	0.666495
950	Steviobioside	0.525086			361.185	665.312	Lipids and lipid-like molecules	forward	0.112744	0.0706424	1.36316	0.0349819	0.0773551	1.59598	0.674439
247	Oleic acid	0.936676			48.7103	283.262	Lipids and lipid-like molecules	forward	1.37522	0.854637	1.46119	0.0142009	0.0437862	1.60913	0.686277
362	(1R*,2R*,4R*,8S*)-p-Menthane-1,2,8,9-tetrol 9-glucoside	0.887274			300.904	367.196	Lipids and lipid-like molecules	forward	0.0503238	0.0309996	1.4345	0.0036653	0.0188586	1.62337	0.698989
105	Valtrate	0.985243			259.258	423.2	Lipids and lipid-like molecules	forward	0.6094	0.36979	1.49786	0.0110884	0.0377764	1.64796	0.720683
526	beta-Vatirenene	0.802557			29.4779	203.179	Lipids and lipid-like molecules	forward	0.273805	0.164133	1.77565	9.88985e-05	0.0012882	1.66818	0.738278
1041	19-Hydroxy-PGE2	0.443215			327.127	391.206	Lipids and lipid-like molecules	forward	0.27632	0.165315	1.51162	0.0062261	0.0263918	1.67147	0.741121
498	7,11-Bisdeacetylvaltrate 7-(3-methylpentanoate) 11-(3-hydroxy-3-methylbutanoate)	0.819731			236.59	495.257	Lipids and lipid-like molecules	forward	0.0899793	0.05267	1.17081	0.0413693	0.0854034	1.70836	0.77261
1079	Gingerglycolipid B	0.385649			521.918	679.384	Lipids and lipid-like molecules	forward	0.0185893	0.0108468	1.45728	0.0224714	0.0583443	1.71381	0.777208
568	Sciadonic acid	0.781793			32.8453	307.262	Lipids and lipid-like molecules	forward	2.05255	1.19103	1.87445	1.40835e-05	0.000272232	1.72334	0.785209
309	Sakacin P	0.908153			242.245	217.118	Lipids and lipid-like molecules	forward	1.3015	0.731394	1.91111	2.07918e-06	5.63e-05	1.77948	0.831453
984	Lithocholate 3-O-glucuronide	0.500187			280.76	553.334	Lipids and lipid-like molecules	forward	1.68349	0.939591	1.52332	0.00939859	0.0341154	1.79173	0.84135
804	Lucidenic acid E2	0.62197			411.055	517.28	Lipids and lipid-like molecules	forward	0.269874	0.143985	1.52712	0.0031129	0.0168717	1.87432	0.906366
923	Physagulin C	0.542712			224.124	543.258	Lipids and lipid-like molecules	forward	0.0573574	0.0304706	1.39001	0.0016767	0.0109648	1.88238	0.912561
486	17-beta-Estradiol-3-glucuronide	0.823854			296.588	449.215	Lipids and lipid-like molecules	forward	0.125421	0.0652047	1.78611	2.68668e-05	0.000456814	1.9235	0.943735
591	3'-Hydroxy-T2 Toxin	0.766972			251.345	483.224	Lipids and lipid-like molecules	forward	0.276056	0.143293	1.52766	0.00588758	0.0254911	1.92652	0.945993
584	1-dodecanoyl-glycero-3-phosphate	0.773209			255.845	355.185	Lipids and lipid-like molecules	forward	0.189163	0.0935113	1.48439	0.0148698	0.0450184	2.02289	1.01642
849	PC(20:2(11Z,14Z)/14:0)	0.594987			170.876	758.567	Lipids and lipid-like molecules	forward	0.368075	0.178598	1.70222	0.000549269	0.00487572	2.06091	1.04328
365	8-Butanoylneosolaniol	0.885423			256.976	453.213	Lipids and lipid-like molecules	forward	0.0404105	0.0188144	1.25309	0.00979903	0.0350256	2.14784	1.10289
867	PC(14:0/15:0)	0.583762			175.399	692.52	Lipids and lipid-like molecules	forward	1.59729	0.730571	1.6467	0.000520513	0.00467687	2.18636	1.12853
729	PA(22:2(13Z,16Z)/18:1(9Z))	0.681072			25.9766	755.559	Lipids and lipid-like molecules	forward	0.00540085	0.00232727	1.68013	0.0015422	0.010333	2.32068	1.21455
688	L-Linalool 3-[xylosyl-(1->6)-glucoside]	0.706986			234.325	449.236	Lipids and lipid-like molecules	forward	0.227078	0.0966545	1.55022	0.0014312	0.00980248	2.34938	1.23228
1007	PC(15:0/14:0)	0.482378			40.2279	692.52	Lipids and lipid-like molecules	forward	0.152057	0.0640219	1.56011	0.00353982	0.0184252	2.37508	1.24798
420	Antibiotic X 14889C	0.853047			55.0222	615.403	Lipids and lipid-like molecules	forward	0.46177	0.186062	1.53209	0.00553037	0.0245245	2.48181	1.31139
558	Ganoderic acid alpha	0.78823			280.758	575.315	Lipids and lipid-like molecules	forward	0.342113	0.137673	1.33261	0.00162767	0.0107375	2.48496	1.31322
1075	LysoPC(20:2(11Z,14Z))	0.392767			213.893	548.371	Lipids and lipid-like molecules	forward	0.736206	0.249521	1.96416	4.76506e-08	4.14902e-06	2.95048	1.56095
523	Kenposide B	0.805374			215.024	449.236	Lipids and lipid-like molecules	forward	0.299849	0.0976436	1.77714	5.98374e-05	0.000859941	3.07085	1.61864
1083	Rebaudioside B	0.382605			292.057	805.389	Lipids and lipid-like molecules	forward	0.540745	0.170237	1.38408	0.000354978	0.00346502	3.17642	1.6674
607	Estriol-17-glucuronide	0.759195			215.025	465.21	Lipids and lipid-like molecules	forward	0.0976211	0.0296583	1.42725	0.000159277	0.00186916	3.29153	1.71876
933	Reticulatamol	0.536619			173.146	535.508	Lipids and lipid-like molecules	forward	0.115399	0.0303019	1.22477	2.92224e-06	7.335e-05	3.8083	1.92915
892	PC(20:1(11Z)/14:0)	0.564884			169.75	760.584	Lipids and lipid-like molecules	forward	0.493713	0.0919967	2.03601	2.47023e-09	6.86464e-07	5.36664	2.42402
927	PC(20:2(11Z,14Z)/15:0)	0.541087			170.214	772.582	Lipids and lipid-like molecules	forward	0.113069	0.000126743	2.16706	1.1021e-07	7.03303e-06	892.111	9.80108
84	Cyclic AMP	0.990809			281.893	330.059	Nucleosides, nucleotides, and analogues	forward	1.017	6.75503	2.20181	1.07113e-06	3.49594e-05	0.150554	-2.73164
657	N6-Methyladenosine	0.728913			268.327	282.119	Nucleosides, nucleotides, and analogues	forward	0.258394	0.572012	2.14649	1.6545e-05	0.000311499	0.451728	-1.14647
77	Cytidine monophosphate	0.992497			470.493	324.059	Nucleosides, nucleotides, and analogues	forward	0.243283	0.385238	1.98192	0.00204566	0.0125981	0.631514	-0.663114
79	2'-O-Methyladenosine	0.992117			96.2236	282.119	Nucleosides, nucleotides, and analogues	forward	6.70859	8.05941	1.30012	0.0241053	0.0609182	0.832392	-0.264664
930	Deoxyinosine	0.538389			353.232	253.093	Nucleosides, nucleotides, and analogues	forward	0.866709	0.708487	1.25652	0.0292425	0.069118	1.22332	0.290805
519	5'-Deoxy-5'-(methylsulfinyl)adenosine	0.80745			237.716	314.091	Nucleosides, nucleotides, and analogues	forward	1.23864	0.892399	1.70101	0.000136354	0.0016592	1.38799	0.472997
743	AICA-riboside	0.670619			211.62	259.103	Nucleosides, nucleotides, and analogues	forward	0.678731	0.183459	2.07014	1.31555e-08	1.82593e-06	3.69964	1.88738
1043	Inosinic acid	0.442236			459.052	349.054	Nucleosides, nucleotides, and analogues	forward	0.157987	0.0406139	1.73788	1.69869e-05	0.000318333	3.88996	1.95976
1066	Thiomorpholine 3-carboxylate	0.40872			354.377	148.043	Organic acids and derivatives	forward	0.173083	3.74241	2.16205	4.37927e-07	1.92638e-05	0.0462491	-4.43443
318	DL-O-Phosphoserine	0.904241			480.677	186.016	Organic acids and derivatives	forward	0.0412531	0.36498	2.00462	9.33532e-05	0.00122894	0.113028	-3.14524
702	1-(gamma-Glutamylamino)cyclopropanecarboxylic acid	0.697234			303.374	231.087	Organic acids and derivatives	forward	0.0485147	0.210037	2.14294	2.16923e-07	1.16142e-05	0.230982	-2.11415
859	N-Feruloylaspartic acid	0.588643			407.675	310.095	Organic acids and derivatives	forward	0.0705619	0.211186	1.94224	4.36485e-06	0.000102194	0.334122	-1.58155
1010	D-1-Amino-2-pyrrolidinecarboxylic acid	0.479693			29.4879	131.086	Organic acids and derivatives	reverse	0.0845173	0.194812	2.08256	1.50116e-08	1.97466e-06	0.43384	-1.20477
1025	L-alpha-Aspartyl-L-hydroxyproline	0.455145			125.644	247.091	Organic acids and derivatives	forward	0.89122	1.92291	2.10948	9.87836e-07	3.30522e-05	0.463475	-1.10944
188	3-Ethylidenehexahydropyrrolo[1,2-a]pyrazine-1,4-dione	0.959309			125.642	181.097	Organic acids and derivatives	forward	25.7973	49.8334	2.16243	1.182e-08	1.70836e-06	0.517672	-0.94989
230	Methionine sulfoxide	0.945953			386.062	166.053	Organic acids and derivatives	forward	4.09576	7.02131	2.03099	6.76328e-07	2.54438e-05	0.583332	-0.777611
881	2-Amino-4-ethoxy-3-hydroxybutanoic acid	0.571217			407.663	164.092	Organic acids and derivatives	forward	0.129478	0.19761	1.79957	0.000603286	0.00523658	0.655222	-0.609945
402	3-Aminoisobutanoic acid	0.863197			193.496	104.071	Organic acids and derivatives	forward	0.786802	1.15764	1.75636	0.00286101	0.0159313	0.679661	-0.557113
582	5-Aminopentanoic acid	0.774289			123.377	118.086	Organic acids and derivatives	forward	4.44906	6.524	2.0351	6.06847e-06	0.000132956	0.681952	-0.552258
786	L-Lysopine	0.633686			386.106	219.134	Organic acids and derivatives	forward	0.334618	0.479487	1.62761	0.000810343	0.00648333	0.697865	-0.51898
1040	Asparaginyl-Tyrosine	0.443232			157.302	296.123	Organic acids and derivatives	forward	0.127882	0.172634	1.2777	0.0213636	0.056534	0.740767	-0.432908
742	L-2,3-Dihydrodipicolinate	0.671449			435.002	170.045	Organic acids and derivatives	forward	0.220225	0.287085	1.65053	0.00457732	0.0217323	0.767109	-0.382496
391	Homo-L-arginine	0.870798			521.937	189.134	Organic acids and derivatives	forward	2.43749	3.03811	1.6201	0.00488273	0.0226664	0.802305	-0.317777
452	O-Phosphoethanolamine	0.838226			487.544	142.026	Organic acids and derivatives	forward	0.387642	0.463737	1.33035	0.0368172	0.0797816	0.83591	-0.25858
932	Gamma-Aminobutyryl-lysine	0.536854			99.632	232.165	Organic acids and derivatives	forward	0.244229	0.284622	1.36739	0.0381106	0.081435	0.85808	-0.220816
960	N-acetyltryptophan	0.517689			272.848	247.107	Organic acids and derivatives	forward	0.729461	0.847836	1.23637	0.0374055	0.0805394	0.86038	-0.216954
506	Diethyl tartrate	0.815056			184.44	207.087	Organic acids and derivatives	forward	1.64152	1.41451	1.12818	0.0163564	0.0476844	1.16049	0.214737
862	Histidinyl-Asparagine	0.586203			365.705	270.119	Organic acids and derivatives	forward	1.17795	0.994208	1.08282	0.0379509	0.0812333	1.18481	0.244658
639	3-Hydroxylidocaine	0.739997			53.2305	251.175	Organic acids and derivatives	forward	0.196783	0.164613	1.23971	0.0242278	0.0611082	1.19543	0.257527
640	Phenylalanyl-Threonine	0.739418			242.249	267.133	Organic acids and derivatives	forward	0.946911	0.788238	1.13134	0.039021	0.0825714	1.2013	0.264597
837	Asparaginyl-Tryptophan	0.604408			319.208	319.139	Organic acids and derivatives	forward	0.820309	0.671632	1.27487	0.0136167	0.0427207	1.22137	0.288497
929	N-Nitrosoproline	0.540123			117.745	145.061	Organic acids and derivatives	forward	1.72494	1.41229	1.17137	0.0400807	0.0838667	1.22138	0.288511
772	Syndesine	0.639937			559.507	306.166	Organic acids and derivatives	forward	0.426933	0.34492	1.22862	0.0465076	0.0917028	1.23777	0.307748
601	Cystathionine ketimine	0.761261			53.2283	204.032	Organic acids and derivatives	forward	0.116184	0.0922378	1.07469	0.0111695	0.0379407	1.25962	0.332985
227	L-prolyl-L-proline	0.946264			233.199	213.123	Organic acids and derivatives	forward	0.943812	0.732706	1.44041	0.00104794	0.00786168	1.28812	0.365265
392	Glycyl-Phenylalanine	0.870211			112.156	223.107	Organic acids and derivatives	forward	1.58545	1.22288	1.16995	0.0153214	0.0458498	1.29649	0.374606
1017	L-Cystine	0.464891			381.56	241.029	Organic acids and derivatives	forward	0.273985	0.210717	1.53946	0.000776624	0.00629377	1.30025	0.37879
660	2-Aminoheptanedioic acid	0.726092			234.324	176.092	Organic acids and derivatives	forward	0.25247	0.192635	1.53026	0.00930379	0.0338958	1.31061	0.390243
200	N-Acetyl-L-phenylalanine	0.954996			76.9936	208.083	Organic acids and derivatives	forward	0.172963	0.131416	1.60985	0.000436141	0.00406497	1.31615	0.396323
811	3-Hydroxysebacic acid	0.617647			403.126	219.124	Organic acids and derivatives	forward	1.44032	1.08065	1.43038	0.000612103	0.00529397	1.33283	0.414489
614	L-alpha-Amino-1H-pyrrole-1-hexanoic acid	0.753011			314.69	197.128	Organic acids and derivatives	forward	0.77056	0.57356	1.31511	0.00283742	0.0158415	1.34347	0.425963
347	Racemethionine	0.892106			386.108	150.058	Organic acids and derivatives	forward	0.175283	0.129985	1.50455	0.00547978	0.0243854	1.34848	0.431334
507	Phenylalanyl-Tyrosine	0.815019			272.85	329.148	Organic acids and derivatives	forward	0.186378	0.138158	1.11533	0.0196883	0.053702	1.34903	0.431918
117	Anserine	0.981362			430.42	241.129	Organic acids and derivatives	forward	9.85511	7.28816	1.56168	0.000174725	0.00200242	1.35221	0.435318
87	Proline betaine	0.990393			286.414	144.102	Organic acids and derivatives	forward	2.22575	1.64149	1.55865	0.00104496	0.00784513	1.35593	0.439285
637	L-Furosine	0.741307			80.3873	255.133	Organic acids and derivatives	forward	2.05403	1.50835	1.33283	0.00212201	0.0129179	1.36177	0.445481
94	Glycyl-Isoleucine	0.988806			301.111	189.123	Organic acids and derivatives	forward	36.5885	26.775	1.2492	0.0203881	0.0549058	1.36652	0.450501
29	D-Ornithine	0.999001			521.925	133.097	Organic acids and derivatives	forward	11.2009	8.18509	1.3139	0.00451972	0.021564	1.36845	0.452546
350	Prolyl-Arginine	0.890551			487.559	272.171	Organic acids and derivatives	forward	0.400379	0.291082	1.4631	0.00925395	0.0337796	1.37549	0.459943
661	L-Pyridosine	0.725461			462.511	255.133	Organic acids and derivatives	forward	0.821778	0.585687	1.63357	0.000127152	0.00157173	1.4031	0.488618
88	3-Amino-2-piperidone	0.989736			211.621	115.087	Organic acids and derivatives	forward	242.25	171.682	1.62291	0.000179327	0.00204093	1.41104	0.496762
460	Argpyrimidine	0.835321			360.05	255.145	Organic acids and derivatives	forward	0.432703	0.302919	1.2299	0.00496589	0.0229147	1.42844	0.514442
352	Glutamylphenylalanine	0.88958			162.766	295.128	Organic acids and derivatives	forward	0.216728	0.14865	1.47726	0.00116116	0.00847247	1.45797	0.543966
302	Allysine	0.91182			124.519	146.081	Organic acids and derivatives	forward	44.3422	30.2963	1.18084	0.0367135	0.079647	1.46362	0.549537
838	Arginyl-Gamma-glutamate	0.604103			460.103	303.177	Organic acids and derivatives	forward	0.926169	0.631721	1.53626	0.00743568	0.0294973	1.46611	0.551989
697	Prolyl-Lysine	0.701898			495.608	244.165	Organic acids and derivatives	forward	3.64238	2.46252	1.34725	0.0429836	0.0874144	1.47913	0.564748
836	(Â±)-erythro-Isoleucine	0.604845			370.233	132.102	Organic acids and derivatives	forward	21.4653	14.3173	1.31038	0.00853907	0.0321284	1.49925	0.584243
940	L-gamma-Glutamyl-beta-phenyl-beta-L-alanine	0.532597			96.2294	295.128	Organic acids and derivatives	forward	0.311157	0.203505	1.30814	0.0194786	0.0533352	1.52899	0.612583
274	Prolylphenylalanine	0.923929			288.672	263.138	Organic acids and derivatives	forward	0.541986	0.344237	1.81561	2.44683e-05	0.000425102	1.57446	0.654854
24	Betaine	0.999504			286.442	118.086	Organic acids and derivatives	forward	55.4066	34.8119	1.85815	1.5452e-05	0.000294319	1.5916	0.670479
154	Betonicine	0.970447			75.9153	160.097	Organic acids and derivatives	forward	1.93749	1.21626	1.85036	1.56605e-05	0.000297627	1.59299	0.671741
495	Phenylalanylproline	0.820867			269.457	263.138	Organic acids and derivatives	forward	4.80212	2.97582	1.39425	0.00252515	0.0146062	1.61371	0.690382
573	Arginyl-Methionine	0.78021			361.181	306.158	Organic acids and derivatives	forward	0.2637	0.16109	1.4801	0.00585158	0.0253952	1.63698	0.711035
853	Lysyl-Histidine	0.593581			407.017	284.171	Organic acids and derivatives	forward	0.159561	0.0968354	1.61443	0.000956632	0.00734478	1.64776	0.720503
533	Phenylalanyl-Tryptophan	0.797004			192.376	352.165	Organic acids and derivatives	forward	0.671917	0.398782	1.52682	0.00497046	0.0229282	1.68492	0.752682
376	Prolyl-Valine	0.878819			303.378	215.139	Organic acids and derivatives	forward	37.6111	22.2791	1.48743	0.0131998	0.041937	1.68818	0.755469
458	Tyrosyl-Tryptophan	0.83646			195.758	368.157	Organic acids and derivatives	forward	0.0809326	0.0463931	1.68323	0.000190481	0.00213276	1.7445	0.802811
592	Tryptophyl-Tryptophan	0.766578			205.95	391.175	Organic acids and derivatives	forward	0.0853798	0.0487872	1.62789	0.00100671	0.00763072	1.75005	0.807392
684	Histidinyl-Phenylalanine	0.707832			298.852	303.137	Organic acids and derivatives	forward	0.331954	0.18652	1.85964	9.76328e-06	0.000198886	1.77972	0.831651
1063	gamma-L-Glutamyl-L-pipecolic acid	0.420819			325.997	259.128	Organic acids and derivatives	forward	9.76253	5.46758	1.93515	1.50945e-07	8.86189e-06	1.78553	0.836352
718	Prolyl-Tyrosine	0.684932			306.774	279.133	Organic acids and derivatives	forward	1.30019	0.723655	1.66325	0.000298253	0.00301442	1.7967	0.84535
608	Enalaprilat	0.759002			279.632	349.175	Organic acids and derivatives	forward	0.328258	0.182074	1.48459	0.00263687	0.0150582	1.80288	0.850307
711	Lanthionine ketimine	0.687512			27.1119	190.017	Organic acids and derivatives	forward	0.0961057	0.0532705	1.88146	0.000139704	0.00169085	1.80411	0.851285
145	Citrulline	0.97418			406.529	176.103	Organic acids and derivatives	forward	18.9087	9.97995	1.99414	4.8837e-08	4.22105e-06	1.89467	0.921949
332	Alanyl-Proline	0.897467			296.588	187.108	Organic acids and derivatives	forward	2.18584	1.05428	2.02666	1.08699e-08	1.63558e-06	2.0733	1.05193
474	Cinnamoylglycine	0.827736			40.7697	206.081	Organic acids and derivatives	forward	0.762445	0.357418	1.93138	3.33538e-07	1.59908e-05	2.1332	1.09302
185	Imidazolone	0.960279			103.018	85.04	Organic acids and derivatives	forward	2.18528	1.00942	1.93583	6.00562e-08	4.85327e-06	2.1649	1.1143
807	Saccharopine	0.61991			301.11	277.139	Organic acids and derivatives	forward	1.29708	0.596031	1.93735	0.000176538	0.00201765	2.1762	1.12181
766	Tyrosyl-Proline	0.645125			294.324	279.133	Organic acids and derivatives	forward	4.03055	1.8003	1.55617	0.000717782	0.00595099	2.23882	1.16274
646	6-Sulfatoxymelatonin	0.734627			201.416	329.083	Organic acids and derivatives	forward	1.63517	0.672515	2.03757	3.53795e-09	8.6705e-07	2.43143	1.28181
747	(2S,4S)-Monatin	0.666029			309.035	293.112	Organic acids and derivatives	forward	0.915615	0.117771	2.08805	2.16642e-07	1.16031e-05	7.77454	2.95876
303	Acetylcholine	0.910456			216.159	146.117	Organic nitrogen compounds	forward	0.22323	0.645454	2.05077	1.78316e-05	0.000331222	0.34585	-1.53178
1050	Gyromitrin	0.43556			108.68	101.071	Organic nitrogen compounds	forward	0.133386	0.171689	1.27306	0.0358089	0.0784601	0.776901	-0.364197
140	Histamine	0.97543			399.719	112.087	Organic nitrogen compounds	forward	1.34313	1.11165	1.1507	0.04062	0.0845148	1.20823	0.272891
137	L-Histidinol	0.975675			362.31	142.097	Organic nitrogen compounds	forward	3.39184	2.73293	1.25764	0.0106989	0.036973	1.2411	0.311621
149	(Â±)-2-(2-Furanyl)pyrrolidine	0.971834			50.9641	138.091	Organic nitrogen compounds	forward	1.80914	1.38426	1.02332	0.0285682	0.0680772	1.30694	0.386197
122	Histidinal	0.979707			353.236	140.082	Organic nitrogen compounds	forward	0.763869	0.478431	1.71878	4.48428e-05	0.000683951	1.59661	0.675015
423	4-Aminobutyraldehyde	0.851176			263.029	88.0873	Organic oxygen compounds	forward	0.157096	2.2982	2.15717	2.48123e-06	6.44089e-05	0.0683562	-3.87078
700	(Â±)-(Z)-2-(5-Tetradecenyl)cyclobutanone	0.70076			87.1691	265.252	Organic oxygen compounds	forward	0.0789137	0.655976	2.09748	2.24197e-05	0.000397445	0.1203	-3.05529
448	beta-N-Acetylglucosamine	0.841405			136.108	222.098	Organic oxygen compounds	forward	0.114891	0.930083	2.07538	6.44416e-05	0.000910812	0.123527	-3.0171
1016	N'-Formylkynurenine	0.465522			313.559	237.087	Organic oxygen compounds	forward	1.62817	2.73726	1.56915	0.0115141	0.0386286	0.59482	-0.749476
896	Blepharin	0.563619			399.63	328.105	Organic oxygen compounds	forward	0.195396	0.25733	1.75786	0.000420073	0.00394681	0.75932	-0.397219
73	Adenosine 2'-phosphate	0.993603			341.89	348.071	Organic oxygen compounds	forward	0.0880729	0.11013	1.42024	0.0251666	0.0626281	0.799717	-0.322438
670	1-Cyano-2-hydroxy-3-butene	0.71699			173.136	98.0602	Organic oxygen compounds	forward	0.292564	0.352851	1.25547	0.0221591	0.0578391	0.829142	-0.270308
544	N-Acetyl-a-neuraminic acid	0.793421			339.611	310.116	Organic oxygen compounds	forward	0.285963	0.343247	1.49086	0.0172392	0.0492703	0.833111	-0.263419
240	(-)-erythro-Anethole glycol 2-glucoside	0.939412			346.429	367.137	Organic oxygen compounds	forward	0.100947	0.116889	1.37336	0.0475736	0.093025	0.86361	-0.211548
610	4-Methoxybenzyl glucoside	0.756437			208.221	301.129	Organic oxygen compounds	forward	7.63239	6.30271	1.03544	0.0402041	0.0840157	1.21097	0.276163
512	2-[4-(3-Hydroxypropyl)-2-methoxyphenoxy]-1,3-propanediol 1-glucoside	0.813966			283.016	419.189	Organic oxygen compounds	forward	0.261793	0.214304	1.3591	0.0178943	0.0504892	1.2216	0.288767
643	1-Isobutanol	0.736232			360.052	454.169	Organic oxygen compounds	forward	0.141791	0.114366	1.09225	0.0377626	0.0809946	1.2398	0.310108
602	Moringyne	0.760714			201.418	313.126	Organic oxygen compounds	forward	0.477163	0.384394	1.47616	0.00146714	0.0099673	1.24134	0.311896
1009	1-(beta-D-Ribofuranosyl)-1,4-dihydronicotinamide	0.479743			168.623	257.113	Organic oxygen compounds	forward	0.468165	0.374119	1.34457	0.00142247	0.00976206	1.25138	0.323521
389	2-Acetylfuran	0.871345			131.303	111.044	Organic oxygen compounds	forward	208.319	165.117	1.30664	0.00492323	0.0227877	1.26164	0.335302
327	Kynuramine	0.90041			70.1882	165.102	Organic oxygen compounds	forward	2.9064	2.12777	1.41779	0.00140518	0.0096815	1.36593	0.449889
543	Octanoylglucuronide	0.794764			134.685	321.155	Organic oxygen compounds	forward	0.235628	0.167541	1.22284	0.0167874	0.0484208	1.40639	0.492
539	Formyl-5-hydroxykynurenamine	0.795675			83.511	209.092	Organic oxygen compounds	forward	0.366226	0.258279	1.48274	0.000947584	0.00729232	1.41795	0.503803
834	1-Deoxy-D-glucitol	0.605586			122.438	167.092	Organic oxygen compounds	forward	10.0643	6.72514	1.70445	0.000178987	0.00203809	1.49652	0.581614
155	4,4-Dimethoxy-2-butanone	0.970425			100.751	133.076	Organic oxygen compounds	forward	0.455536	0.297241	1.23038	0.0156421	0.0464285	1.53255	0.615931
399	Hygromycin B	0.865906			269.519	528.242	Organic oxygen compounds	forward	0.147652	0.09555	1.46913	0.0229898	0.0591711	1.54528	0.627872
63	Neotrehalose	0.994668			654.675	365.105	Organic oxygen compounds	forward	0.0230087	0.0101093	1.60073	0.00168638	0.0110091	2.27599	1.18649
91	D-Maltose	0.989474			398.579	365.104	Organic oxygen compounds	forward	0.713002	0.269217	2.07141	9.34201e-10	3.95861e-07	2.64843	1.40514
16	1H-Pyrrole-2-carboxaldehyde	0.999689			186.702	96.0447	Organic oxygen compounds	forward	3.60528	0.130772	2.1592	2.23361e-08	2.48871e-06	27.5692	4.78498
636	Ambronide	0.741355			93.9573	237.221	Organoheterocyclic compounds	forward	0.000126961	0.93253	2.14337	0.00561028	0.0247423	0.000136147	-12.8426
277	Pyrophaeophorbide a	0.92288			78.1207	535.269	Organoheterocyclic compounds	forward	0.0360596	18.6799	2.16351	7.72921e-08	5.67892e-06	0.00193039	-9.01689
413	Biliverdin	0.857551			23.6217	583.254	Organoheterocyclic compounds	forward	0.000126961	0.00399334	2.17497	7.56165e-06	0.000160245	0.0317932	-4.97514
177	(E)-3-(2-Methylpropylidene)-1(3H)-isobenzofuranone	0.96399			31.7017	189.091	Organoheterocyclic compounds	forward	0.0424988	0.160104	2.00757	5.17002e-05	0.000765727	0.265446	-1.91351
56	3-Methyladenine	0.996466			253.577	150.077	Organoheterocyclic compounds	forward	0.261956	0.860326	1.96634	0.000481472	0.00439899	0.304484	-1.71556
242	Neoacrimarine G	0.937703			344.161	516.161	Organoheterocyclic compounds	forward	0.0445324	0.115719	1.8691	0.0112633	0.0381296	0.384832	-1.3777
532	Dihydro-2,4-dimethyl-6-(1-methylpropyl)-4H-1,3,5-dithiazine	0.798867			66.2155	206.103	Organoheterocyclic compounds	forward	0.616599	1.28517	1.88595	0.000406473	0.0038487	0.47978	-1.05955
1076	Biotin	0.391068			125.645	245.095	Organoheterocyclic compounds	forward	30.2906	60.6141	2.16525	2.87576e-08	2.91758e-06	0.499729	-1.00078
585	Austalide G	0.773032			373.635	519.253	Organoheterocyclic compounds	forward	0.0179395	0.0337957	1.76459	0.0080662	0.0310271	0.530821	-0.913703
57	Uracil	0.996407			169.746	113.035	Organoheterocyclic compounds	forward	5.24115	8.99118	1.64196	0.0133599	0.0422404	0.582921	-0.778628
357	5-Hydroxy-L-tryptophan	0.888342			519.675	221.092	Organoheterocyclic compounds	forward	0.174758	0.298161	1.49168	0.0114412	0.0384846	0.586121	-0.77073
1035	Brassica napus non-fluorescent chlorophyll catabolite 3	0.444879			463.562	631.274	Organoheterocyclic compounds	forward	0.348322	0.572565	2.02301	2.40688e-06	6.29088e-05	0.608352	-0.717021
228	1-Methylhypoxanthine	0.946129			93.9688	151.061	Organoheterocyclic compounds	forward	0.99714	1.56974	1.99586	5.44878e-06	0.000122231	0.635224	-0.654663
176	Nicotine-1'-N-oxide	0.964538			305.642	179.118	Organoheterocyclic compounds	forward	0.492053	0.7188	1.95503	2.64298e-05	0.000450948	0.684547	-0.546779
98	3-Methylguanine	0.987268			201.164	166.072	Organoheterocyclic compounds	forward	13.9065	18.9962	1.73469	0.000716564	0.00594373	0.732069	-0.449948
434	(Â±)-2-Methylthiazolidine	0.845972			65.758	104.053	Organoheterocyclic compounds	forward	0.159732	0.214272	1.51016	0.0180758	0.0508216	0.745465	-0.423788
356	BOX A	0.888417			268.33	179.081	Organoheterocyclic compounds	forward	0.947899	1.26276	1.87748	0.00024268	0.00255077	0.750659	-0.413771
1061	(R)-Salsolinol	0.422968			151.649	180.102	Organoheterocyclic compounds	forward	0.379706	0.493604	1.49592	0.0277477	0.0667959	0.769251	-0.378474
45	4-Hydroxy-2-butenoic acid gamma-lactone	0.997936			322.596	85.0288	Organoheterocyclic compounds	forward	0.530051	0.676814	1.44164	0.00701376	0.0284196	0.783156	-0.352628
351	2-Isopropyl-3,5-dimethoxy-6-methylpyrazine	0.890188			202.681	197.128	Organoheterocyclic compounds	forward	7.28608	9.29835	1.74734	0.00137083	0.00951954	0.783589	-0.351832
191	Gentiatibetine	0.958767			394.037	166.086	Organoheterocyclic compounds	forward	4.99808	6.31648	1.64029	0.0015734	0.0104821	0.791276	-0.337748
851	Melamine	0.594724			203.677	127.07	Organoheterocyclic compounds	forward	0.18	0.21916	1.08541	0.0484026	0.0940755	0.821317	-0.283988
146	FAPy-adenine	0.974119			185.572	154.072	Organoheterocyclic compounds	forward	7.71817	9.13352	1.60332	0.00493965	0.0228366	0.845037	-0.242913
289	1,3-Dimethyluracil	0.917244			278.498	141.066	Organoheterocyclic compounds	forward	0.865196	0.971381	1.46003	0.0111126	0.0378255	0.890687	-0.167009
106	6-Methylquinoline	0.985161			217.291	144.081	Organoheterocyclic compounds	forward	5.6037	4.74757	1.08715	0.0216247	0.0569633	1.18033	0.23919
198	5-(2-Furanyl)-3,4-dihydro-2H-pyrrole	0.956096			101.883	136.076	Organoheterocyclic compounds	forward	3.28478	2.771	1.19316	0.0232292	0.0595482	1.18541	0.245392
1107	8-hydroxymirtazapine	0.30736			212.764	282.159	Organoheterocyclic compounds	forward	0.168932	0.140801	1.22132	0.0287664	0.068385	1.1998	0.262791
835	2,3-Dihydrothiophene	0.604962			299.09	87.0267	Organoheterocyclic compounds	forward	0.998702	0.816614	1.09786	0.0297044	0.0698211	1.22298	0.290399
31	Isopropylpyrazine	0.998836			250.179	123.092	Organoheterocyclic compounds	forward	22.0052	17.9676	1.09608	0.0196502	0.0536356	1.22471	0.292443
66	1,3-Dihydro-(2H)-indol-2-one	0.994236			71.3286	134.06	Organoheterocyclic compounds	forward	2.23483	1.8244	1.19996	0.0216465	0.0569992	1.22497	0.292745
496	2,6-Diethyl-3,5-dimethylpyrazine	0.820622			172.087	165.138	Organoheterocyclic compounds	forward	35.6572	28.9551	1.27837	0.00428025	0.0208462	1.23147	0.30038
975	Carbofuran	0.507262			275.115	244.096	Organoheterocyclic compounds	forward	0.561568	0.45257	1.15967	0.0181493	0.0509553	1.24084	0.311318
775	D-Tryptophan	0.638025			96.2254	205.097	Organoheterocyclic compounds	forward	0.547678	0.44061	1.0299	0.0465119	0.0917079	1.243	0.313825
260	Polyvidone	0.930998			238.459	112.076	Organoheterocyclic compounds	forward	0.0885303	0.0711698	1.3074	0.0164815	0.0478998	1.24393	0.314905
169	D-1-Piperideine-2-carboxylic acid	0.967423			172.011	128.071	Organoheterocyclic compounds	forward	1.50135	1.20321	1.41227	0.000866063	0.00680845	1.24778	0.319362
595	Citreoviridin A	0.764922			224.128	403.207	Organoheterocyclic compounds	forward	0.101422	0.0811309	1.27026	0.0192919	0.0530063	1.25011	0.322053
583	5-Hydroxybuspirone	0.774168			559.465	402.245	Organoheterocyclic compounds	forward	0.0851754	0.0670519	1.15227	0.0406735	0.0845788	1.27029	0.345159
268	Methylimidazole acetaldehyde	0.927522			59.0721	125.071	Organoheterocyclic compounds	forward	2.94425	2.31365	1.19025	0.0168301	0.0484928	1.27256	0.347731
68	2-Methylfuran	0.994137			131.303	83.0495	Organoheterocyclic compounds	forward	33.4565	26.2861	1.32274	0.00360475	0.0186507	1.27278	0.347986
650	2-Amino-1,7,9-trimethylimidazo[4,5-g]quinoxaline	0.733372			208.218	228.123	Organoheterocyclic compounds	forward	0.673061	0.525384	1.30853	0.0153798	0.0459558	1.28108	0.357364
159	2,6-Dimethylpyrazine	0.970079			98.4904	109.076	Organoheterocyclic compounds	forward	0.938221	0.718235	1.20734	0.0199663	0.0541839	1.30629	0.385472
157	Maltoxazine	0.970274			69.1461	180.102	Organoheterocyclic compounds	forward	1.16691	0.883061	1.11793	0.0227684	0.0588197	1.32144	0.40211
513	Dihydroxyfumitremorgin C	0.813312			341.889	412.184	Organoheterocyclic compounds	forward	0.117803	0.0883455	1.32655	0.0317969	0.0729116	1.33344	0.415149
298	Methyl 1-methoxy-1H-indole-3-carboxylate	0.914233			96.2253	206.081	Organoheterocyclic compounds	forward	0.351091	0.261442	1.4382	0.00454772	0.021646	1.3429	0.425355
150	Norcotinine	0.971588			263.795	163.086	Organoheterocyclic compounds	forward	0.325661	0.241982	1.31061	0.00790211	0.030638	1.3458	0.428469
419	4-Pyridoxic acid	0.853118			370.232	184.06	Organoheterocyclic compounds	forward	0.31283	0.230995	1.13018	0.0214813	0.0567267	1.35427	0.437521
619	Tenuazonic acid	0.748262			63.3831	198.112	Organoheterocyclic compounds	forward	0.634304	0.467629	1.31145	0.00545494	0.0243167	1.35642	0.439809
630	Americanin B	0.744011			344.166	493.146	Organoheterocyclic compounds	forward	0.0196538	0.0144651	1.2867	0.019129	0.0527173	1.3587	0.442232
199	Pyridoxine	0.955105			118.877	170.081	Organoheterocyclic compounds	forward	3.66669	2.68573	1.66975	0.00030964	0.00310716	1.36525	0.449167
605	2-Amino-3,8-dimethyl-3H-imidazo[4,5-f]quinoxaline	0.75957			205.948	214.107	Organoheterocyclic compounds	forward	3.58555	2.61306	1.55075	0.000365269	0.00354358	1.37217	0.456456
969	1-Hydroxy-10-methylacridone	0.51222			414.466	226.082	Organoheterocyclic compounds	forward	0.561167	0.407361	1.55017	0.00139896	0.00965232	1.37757	0.462123
280	Hydroxycotinine	0.921124			62.3997	193.097	Organoheterocyclic compounds	forward	1.00994	0.730104	1.49369	0.00432266	0.0209755	1.38329	0.468101
338	4-Hydroxy-4-(3-pyridyl)-butanoic acid	0.894873			112.595	182.081	Organoheterocyclic compounds	forward	6.2954	4.54057	1.53018	0.000845288	0.00668179	1.38648	0.471426
42	5-Methylquinoxaline	0.998184			259.266	145.076	Organoheterocyclic compounds	forward	1.62219	1.15954	1.5722	0.00091072	0.00707606	1.399	0.484391
172	(E)-5-(3,4,5,6-Tetrahydro-3-pyridylidenemethyl)-2-furanmethanol	0.966264			79.258	192.102	Organoheterocyclic compounds	forward	1.16971	0.833499	1.604	0.000147198	0.00176042	1.40337	0.488893
490	alpha-[3-(Nitrosoamino)propyl]-3-pyridinemethanol	0.822451			78.1181	196.108	Organoheterocyclic compounds	forward	0.468821	0.333167	1.35612	0.0065537	0.0272349	1.40716	0.492788
606	3-Oxo-carbofuran	0.759204			55.4854	236.091	Organoheterocyclic compounds	forward	0.350497	0.248622	1.41218	0.00169812	0.0110628	1.40976	0.495445
430	Isolimonic acid	0.847074			403.121	507.211	Organoheterocyclic compounds	forward	0.144771	0.102676	1.13591	0.0194872	0.0533503	1.40999	0.495685
22	Dimethylbenzimidazole	0.999526			37.3698	147.091	Organoheterocyclic compounds	forward	0.478868	0.337065	1.43307	0.000543372	0.00483534	1.4207	0.506602
941	Epoxy-hexobarbital	0.532227			403.12	253.118	Organoheterocyclic compounds	forward	0.278613	0.195848	1.03788	0.0110384	0.0376745	1.4226	0.508527
134	2-Pentyloxazole	0.976273			33.3383	140.107	Organoheterocyclic compounds	forward	0.209105	0.144541	1.34381	0.00501399	0.0230569	1.44668	0.532744
239	Plantagonine	0.939834			211.106	178.086	Organoheterocyclic compounds	forward	0.182588	0.125075	1.45516	0.00368699	0.0189325	1.45983	0.545803
364	Serotonin	0.886173			259.25	177.102	Organoheterocyclic compounds	forward	0.207864	0.141762	1.51937	0.00459098	0.0217719	1.46629	0.552167
109	Erinacine G	0.984521			224.135	465.247	Organoheterocyclic compounds	forward	0.193471	0.130792	1.43458	0.0283131	0.0676803	1.47923	0.564849
370	L-Tryptophan	0.881576			218.43	205.097	Organoheterocyclic compounds	forward	0.323792	0.216492	1.49519	0.001514	0.0101968	1.49563	0.580758
299	Methylimidazoleacetic acid	0.912721			87.18	141.066	Organoheterocyclic compounds	forward	1.1619	0.762616	1.87666	1.73105e-06	4.92175e-05	1.52357	0.607455
319	2-Methyl-3-(2-methylpropyl)pyrazine	0.904082			144.852	151.123	Organoheterocyclic compounds	forward	7.51581	4.81716	1.7815	8.36673e-06	0.000174298	1.56022	0.641745
90	3-Methyldioxyindole	0.989666			91.7011	164.07	Organoheterocyclic compounds	forward	7.99597	5.12377	1.74389	0.000410881	0.00388063	1.56057	0.642069
1014	3'-N'-Acetylfusarochromanone	0.469326			190.097	335.159	Organoheterocyclic compounds	forward	0.147002	0.0934042	1.47599	0.00306101	0.0166744	1.57383	0.654278
60	2-Pyrrolidinone	0.995485			79.1576	86.0604	Organoheterocyclic compounds	forward	5.52853	3.46701	1.30612	0.0169077	0.0486413	1.59461	0.673204
398	4-Butyloxazole	0.866414			126.785	126.091	Organoheterocyclic compounds	forward	2.91788	1.79009	1.80962	1.38358e-05	0.000268165	1.63002	0.704889
119	Indolelactic acid	0.980396			71.3345	206.081	Organoheterocyclic compounds	forward	2.14209	1.29788	1.74766	4.2603e-05	0.00065714	1.65045	0.722861
46	6,7-Dihydro-2,5-dimethyl-5H-cyclopentapyrazine	0.997808			39.0869	149.107	Organoheterocyclic compounds	forward	0.640836	0.383575	1.26302	0.00193211	0.0121085	1.67069	0.740448
431	S-4-Hydroxymephenytoin	0.846837			236.205	235.107	Organoheterocyclic compounds	forward	0.299575	0.177852	1.76332	5.344e-05	0.000786352	1.68441	0.752245
139	(-)-3-Cyanomethyl-3-hydroxy-1H-indol-2(3H)-one	0.975527			134.679	189.066	Organoheterocyclic compounds	forward	0.714412	0.420005	1.47628	0.00583994	0.0253641	1.70096	0.76635
180	4-(2-Furanylmethylene)-3,4-dihydro-2H-pyrrole	0.963101			164.091	148.076	Organoheterocyclic compounds	forward	0.232392	0.136544	1.73923	0.000112208	0.00142546	1.70195	0.76719
993	Pyropheophytin b	0.497468			40.7272	827.546	Organoheterocyclic compounds	forward	7.17913	4.08438	1.6695	0.00124375	0.00889733	1.7577	0.813692
238	2'-Hydroxynicotine	0.940569			264.92	179.118	Organoheterocyclic compounds	forward	0.659205	0.374592	1.93818	2.07654e-06	5.62487e-05	1.75979	0.815406
83	2,3,6,7-Tetrahydrocyclopent[b]azepin-8(1H)-one	0.991365			280.799	150.091	Organoheterocyclic compounds	forward	1.24237	0.701472	1.83904	1.40726e-06	4.20235e-05	1.7711	0.824643
848	6,8-Dihydroxy-1,7-diprenylxanthone-2-carboxylic acid	0.595831			267.197	409.163	Organoheterocyclic compounds	forward	0.118758	0.0644697	1.41287	0.00984829	0.0351357	1.84207	0.881328
62	1,2,3,4,5,6-Hexahydro-7H-cyclopenta[b]pyridin-7-one	0.994671			70.1991	138.091	Organoheterocyclic compounds	forward	0.749991	0.404274	1.35247	0.0162195	0.0474471	1.85516	0.891541
521	Acrimarine I	0.8071			339.615	566.221	Organoheterocyclic compounds	forward	0.0326937	0.0168577	1.34341	0.00202198	0.0124974	1.93939	0.955604
285	Zymonic acid	0.919898			179.921	159.028	Organoheterocyclic compounds	forward	3.92691	1.7306	1.83188	1.2839e-07	7.88706e-06	2.2691	1.18212
713	Nigellicine	0.686758			54.3594	247.107	Organoheterocyclic compounds	forward	0.267921	0.103289	1.89035	7.36286e-07	2.70012e-05	2.59389	1.37512
695	2,4-Diamino-6,7-dimethoxyquinazoline	0.702464			185.57	221.103	Organoheterocyclic compounds	forward	0.768634	0.272577	1.67662	0.00215073	0.013041	2.81988	1.49563
887	N-Methylnicotinium	0.568847			85.3885	177.138	Organoheterocyclic compounds	forward	1.01281	0.336422	2.0019	8.06922e-09	1.38628e-06	3.01054	1.59002
23	Niacinamide	0.999515			58.8859	123.055	Organoheterocyclic compounds	forward	2.2884	0.74223	1.66703	0.00235534	0.0138963	3.08314	1.6244
774	5-Aminoimidazole-4-carboxamide	0.63815			151.639	127.061	Organoheterocyclic compounds	forward	1.48266	0.18441	2.12484	3.87846e-07	1.77455e-05	8.04004	3.0072
243	N-Lactoyl ethanolamine	0.937452			190.094	134.081	Organonitrogen compounds	forward	0.111324	0.178954	1.12272	0.0333827	0.0751592	0.62208	-0.684827
1047	Tetraphyllin B	0.439062			211.759	288.106	Organooxygen compounds	forward	0.0603494	0.416554	2.05022	3.26648e-05	0.000530971	0.144878	-2.78709
208	2-Furancarboxaldehyde	0.953486			452.123	97.0287	Organooxygen compounds	forward	0.0916388	0.161361	1.78355	0.00287516	0.015985	0.56791	-0.816265
632	3-Acetylpyridine	0.742659			71.8979	122.06	Organooxygen compounds	forward	2.255	1.87694	1.14972	0.00950851	0.0343681	1.20142	0.26474
339	Ovalicin	0.894852			524.219	319.149	Organooxygen compounds	forward	1.36674	1.10118	1.09738	0.00739016	0.0293831	1.24116	0.311691
857	Prulaurasin	0.59116			174.268	313.138	Organooxygen compounds	forward	0.396982	0.275569	1.35867	0.00480879	0.0224432	1.44059	0.526661
593	2-Ethoxy-5-methylpyrazine	0.766563			203.682	139.086	Organooxygen compounds	forward	0.234335	0.0786138	1.08204	0.000273179	0.00280648	2.98084	1.57572
530	Thiodiglycol	0.799661			77.0008	123.047	Organosulfur compounds	forward	0.350324	2.89056	2.19298	4.02582e-05	0.000628415	0.121196	-3.04459
813	Bis(4-isothiocyanatobutyl) disulfide	0.616894			343.026	293.029	Organosulfur compounds	forward	0.366283	0.276794	1.3378	0.0194739	0.0533269	1.32331	0.404146
192	Dibutyl disulfide	0.958509			313.56	179.093	Organosulfur compounds	forward	0.636554	0.428893	1.52138	0.000366127	0.00355009	1.48418	0.569665
1086	4-Hydroxycinnamoylagmatine	0.377337			529.898	277.165	Phenylpropanoids and polyketides	forward	0.0457132	0.0615753	1.16449	0.0423522	0.0866258	0.742395	-0.429741
451	3-(1,1-Dimethylallyl)scopoletin 7-glucoside	0.838285			276.312	423.162	Phenylpropanoids and polyketides	forward	0.227177	0.273407	1.33058	0.0176943	0.0501204	0.830912	-0.267232
721	N1,N10-Dicoumaroylspermidine	0.683712			414.459	438.234	Phenylpropanoids and polyketides	forward	0.131065	0.111613	1.35661	0.024685	0.0618473	1.17428	0.231781
727	Dihydrodaidzein 7-O-glucuronide	0.682254			362.318	433.111	Phenylpropanoids and polyketides	forward	0.0801459	0.0660151	1.03842	0.0233076	0.0596709	1.21405	0.279833
483	Lansiumarin A	0.824831			341.889	353.136	Phenylpropanoids and polyketides	forward	0.0555392	0.0422749	1.28575	0.0175802	0.0499086	1.31376	0.393706
910	Myrigalone H	0.553361			232.063	181.133	Phenylpropanoids and polyketides	forward	3.30074	2.40311	1.65859	0.00032709	0.00324716	1.37353	0.457887
794	Dicaffeoylputrescine	0.629055			207.085	413.17	Phenylpropanoids and polyketides	forward	0.175788	0.119504	1.41192	0.00300174	0.0164576	1.47099	0.556785
130	Genistein	0.976991			119.777	271.059	Phenylpropanoids and polyketides	forward	0.880088	0.590786	1.82138	3.67755e-05	0.000584455	1.48969	0.575013
194	11-Methylgerberinol	0.957727			417.873	379.118	Phenylpropanoids and polyketides	forward	0.0244821	0.0161822	1.4491	0.00181402	0.0115864	1.5129	0.597321
34	Daidzein	0.998648			157.306	255.065	Phenylpropanoids and polyketides	forward	2.83404	1.675	1.5418	0.00361054	0.0186707	1.69197	0.758701
78	Daidzin	0.992312			157.307	417.117	Phenylpropanoids and polyketides	forward	3.12153	1.83816	1.50377	0.00845706	0.0319365	1.69818	0.76399
93	Cosmosiin	0.988969			119.991	433.112	Phenylpropanoids and polyketides	forward	1.49438	0.61994	1.65046	0.000714334	0.00593041	2.41052	1.26934
826	PC(16:1(9Z)/P-18:0)	0.60764			169.746	744.589		forward	0.0412253	0.0955081	1.2529	0.0198252	0.0539399	0.431642	-1.21209
1095	LysoPC(20:4(5Z,8Z,11Z,14Z))	0.355429			213.893	544.339		forward	2.11433	4.50631	1.57877	0.00857505	0.0322126	0.469192	-1.09175
860	PC(20:4(8Z,11Z,14Z,17Z)/14:0)	0.587948			168.626	754.536		forward	0.287916	0.181897	1.39731	0.0429638	0.0873899	1.58285	0.662528
473	(2S,2'S)-Pyrosaccharopine	0.828084			273.988	259.128		forward	3.11099	1.84607	1.8173	5.07446e-06	0.000115501	1.6852	0.752917
852	PC(20:2(11Z,14Z)/18:2(9Z,12Z))	0.594123			166.361	810.599		forward	0.165506	0.0575095	1.75214	0.00018162	0.00205991	2.87788	1.52501
750	PC(18:1(11Z)/14:0)	0.663801			172.005	732.552		forward	0.405423	0.130503	2.04607	1.44299e-08	1.92975e-06	3.10662	1.63535
1045	PC(18:3(9Z,12Z,15Z)/18:1(11Z))	0.440717			166.36	782.566		forward	0.658384	0.201953	1.82992	3.2976e-06	8.12401e-05	3.26009	1.70491
885	PC(20:2(11Z,14Z)/18:3(6Z,9Z,12Z))	0.569474			165.229	808.583		forward	0.374351	0.0713346	2.01772	7.54407e-09	1.34042e-06	5.24782	2.39172
1100	PC(18:0/14:1(9Z))	0.340621			97.3633	732.552		forward	0.202201	0.0123227	1.81702	1.26113e-07	7.78361e-06	16.4089	4.03641

## Sheet: NEG AE+ vs control
id	MS2 name	MS2 score	MS1 name	MS1 ppm	rt	mz	SuperClass	type	Control	AE +	VIP	P-VALUE	Q-VALUE	FOLD CHANGE	LOG_FOLDCHANGE	FOLD CHANGE2	LOG_FOLDCHANGE3
24	Adrenic acid	0.999505			41.3518	331.265	Lipids and lipid-like molecules	forward	0.000204462	3.38186	1.83971	3.18134e-06	2.35583e-05	6.04584e-05	-14.0137	16540.3	-4.21854
242	Hypogeic acid	0.8243			94.5328	253.217	Lipids and lipid-like molecules	forward	0.000204462	1.16625	1.83717	8.03087e-05	0.000307555	0.000175316	-12.4778	5703.97	-3.75618
39	Ginsenoside B2	0.997074			179.376	945.542	Lipids and lipid-like molecules	forward	0.000204462	1.01223	1.84053	2.87305e-09	1.2873e-07	0.000201991	-12.2734	4950.71	-3.69467
409	Sciadonic acid	0.434883			43.5819	305.249	Lipids and lipid-like molecules	reverse	0.0026593	11.5643	1.78841	1.51277e-10	1.34355e-08	0.000229957	-12.0863	4348.63	-3.63835
227	Leukotriene B4	0.844645			106.981	335.223	Lipids and lipid-like molecules	forward	0.000204462	0.603121	1.84003	2.11975e-08	5.07193e-07	0.000339007	-11.5264	2949.79	-3.46979
231	15S-hydroxy-5Z,8Z,11Z,13E,17Z-eicosapentaenoic acid	0.840438			50.8385	317.212	Lipids and lipid-like molecules	forward	0.000822958	2.04987	1.81778	3.58317e-08	7.3071e-07	0.000401468	-11.2824	2490.86	-3.39635
283	Hepoxilin B3	0.759668			84.3186	335.223	Lipids and lipid-like molecules	forward	0.000762822	1.07426	1.80722	2.6306e-05	0.000124291	0.000710092	-10.4597	1408.27	-3.14869
35	Eicosadienoic acid	0.997604			43.4066	307.265	Lipids and lipid-like molecules	forward	0.0019426	2.69336	1.77956	1.48359e-09	8.05868e-08	0.000721252	-10.4372	1386.48	-3.14191
155	Myristoleic acid	0.924011			36.8567	225.186	Lipids and lipid-like molecules	forward	0.00259818	1.47959	1.7802	7.14244e-08	1.19864e-06	0.00175602	-9.15348	569.471	-2.75547
25	Arachidonic acid	0.999502			40.0932	303.233	Lipids and lipid-like molecules	forward	0.0614991	33.0663	1.83758	5.70712e-11	6.85724e-09	0.00185988	-9.07058	537.67	-2.73052
322	alpha-Tocopherol	0.684201			28.8795	429.374	Lipids and lipid-like molecules	forward	0.000204462	0.0854877	1.83728	1.71742e-05	8.96844e-05	0.00239171	-8.70774	418.11	-2.62129
313	(2R)-6,8-Diglucopyranosyl-4',5,7-trihydroxyflavanone	0.69448			151.33	595.17	Phenylpropanoids and polyketides	forward	0.000204462	0.0823056	1.83666	1.85534e-05	9.51949e-05	0.00248418	-8.65301	402.547	-2.60482
194	8,15-DiHETE	0.882673			37.9459	335.223	Lipids and lipid-like molecules	forward	0.00431716	1.21166	1.73108	5.07719e-06	3.40083e-05	0.003563	-8.13269	280.662	-2.44818
285	LysoPE(18:1(9Z)/0:0)	0.754312			221.283	478.294	Lipids and lipid-like molecules	forward	0.000204462	0.0512585	1.83875	3.91553e-06	2.7756e-05	0.00398885	-7.96981	250.699	-2.39915
49	Gamma-Linolenic acid	0.995864			40.813	277.218	Lipids and lipid-like molecules	forward	0.0290229	7.11515	1.83425	1.8572e-08	4.68777e-07	0.00407902	-7.93756	245.157	-2.38944
305	Prostaglandin J2	0.718374			54.9289	333.208	Lipids and lipid-like molecules	forward	0.00403374	0.897259	1.70997	1.06403e-06	1.00623e-05	0.00449563	-7.79726	222.438	-2.34721
402	Docosapentaenoic acid (22n-3)	0.484329			43.593	329.249	Lipids and lipid-like molecules	reverse	0.018443	2.79121	1.83257	1.2574e-06	1.14371e-05	0.00660751	-7.24168	151.343	-2.17996
224	5-HETE	0.845843			61.7722	319.228	Lipids and lipid-like molecules	forward	0.0163557	2.43177	1.65889	1.49926e-08	4.10394e-07	0.00672585	-7.21607	148.68	-2.17225
16	Myristic acid	0.999736			36.7668	227.202	Lipids and lipid-like molecules	forward	0.198178	27.8165	1.82651	5.06941e-09	1.89992e-07	0.00712448	-7.133	140.361	-2.14725
222	Prostaglandin F3a	0.847347			65.1081	351.218	Lipids and lipid-like molecules	forward	0.00764298	0.696887	1.70772	0.000671813	0.00163858	0.0109673	-6.51064	91.18	-1.9599
143	20-Hydroxyeicosatetraenoic acid	0.932341			36.8148	319.228	Lipids and lipid-like molecules	forward	0.0284525	2.01738	1.83427	2.15707e-08	5.12332e-07	0.0141037	-6.14778	70.9034	-1.85067
257	Ginkgoic acid	0.806209			50.4082	345.244	Benzenoids	forward	0.00947573	0.66967	1.81114	1.79289e-05	9.27237e-05	0.0141498	-6.14307	70.6722	-1.84925
122	Eicosapentaenoic acid	0.951875			40.6913	301.218	Lipids and lipid-like molecules	forward	0.0447768	3.15125	1.80092	1.81554e-10	1.54101e-08	0.0142092	-6.13703	70.3768	-1.84743
79	Tridecanoic acid	0.984166			36.8237	213.186	Lipids and lipid-like molecules	forward	0.0526039	2.83665	1.80138	4.06953e-08	8.02974e-07	0.0185444	-5.75287	53.9247	-1.73179
51	Dodecanoic acid	0.995478			36.8181	199.17	Lipids and lipid-like molecules	forward	0.0380223	1.85084	1.50808	1.50127e-06	1.31298e-05	0.0205433	-5.60519	48.6777	-1.68733
388	Pentadecanoic acid	0.529454			41.2797	241.217	Lipids and lipid-like molecules	forward	0.0856586	2.65234	1.80057	2.84308e-10	2.09774e-08	0.0322954	-4.95253	30.9641	-1.49086
163	Epiandrosterone	0.91254			40.7912	289.218	Lipids and lipid-like molecules	forward	0.0830305	2.01058	1.82241	9.84078e-12	1.99507e-09	0.0412969	-4.59782	24.2149	-1.38408
171	8-Isoprostaglandin F2a	0.903072			187.91	353.234	Lipids and lipid-like molecules	forward	0.0730121	1.03304	1.82135	1.9927e-07	2.78854e-06	0.070677	-3.82261	14.1489	-1.15072
131	Phosphoserine	0.940206			480.091	184.001	Organic acids and derivatives	forward	0.0134257	0.177805	1.75915	9.53779e-06	5.58211e-05	0.0755081	-3.72722	13.2436	-1.12201
66	(10E,12Z)-9-HODE	0.990354			52.6782	295.228	Lipids and lipid-like molecules	forward	0.553372	5.56264	1.81961	5.597e-06	3.65911e-05	0.0994801	-3.32945	10.0523	-1.00226
164	Cyclic AMP	0.912192			280.717	328.045	Nucleosides, nucleotides, and analogues	forward	1.10193	10.0503	1.81681	1.91084e-05	9.73583e-05	0.109642	-3.18913	9.12063	-0.960025
219	(R)-Kawain	0.848617			23.0878	229.089	Phenylpropanoids and polyketides	forward	0.46326	2.40052	1.07116	0.0327386	0.0340934	0.192983	-2.37345	5.1818	-0.714481
357	3-Methoxy-4-hydroxyphenylethyleneglycol sulfate	0.608162			25.3658	263.023	Organic acids and derivatives	forward	0.756631	3.80521	1.79188	6.8613e-12	1.60392e-09	0.198841	-2.33031	5.02915	-0.701494
130	D-Sedoheptulose 7-phosphate	0.941112			475.531	289.033	Organic oxygen compounds	forward	0.0208774	0.100588	1.74486	3.07457e-05	0.000140477	0.207553	-2.26845	4.81805	-0.682871
364	2-Hydroxymyristic acid	0.592416			61.7112	243.197	Lipids and lipid-like molecules	forward	0.0596333	0.243491	1.77292	6.44503e-07	6.78514e-06	0.24491	-2.02968	4.08314	-0.610994
276	Ascorbic acid	0.773894			114.589	175.025	Organoheterocyclic compounds	forward	6.03958	19.3295	1.47476	0.0117569	0.0154771	0.312455	-1.67828	3.20046	-0.505213
109	13-OxoODE	0.960195			52.6652	293.213	Lipids and lipid-like molecules	forward	2.14095	6.83062	1.45918	4.39579e-06	3.04239e-05	0.313434	-1.67377	3.19047	-0.503855
371	Palmitic acid	0.577452			69.6273	255.233	Lipids and lipid-like molecules	forward	0.342443	1.00404	1.68967	0.00323677	0.00569775	0.341065	-1.55188	2.93199	-0.467163
118	Mannose 6-phosphate	0.952872			486.951	259.023	Organic oxygen compounds	forward	0.186819	0.537528	1.46656	0.00181811	0.00361763	0.347551	-1.5247	2.87727	-0.458981
385	Hippuric acid	0.540143			95.6707	178.051	Benzenoids	forward	0.334221	0.910114	1.80992	2.74068e-07	3.59495e-06	0.36723	-1.44524	2.72309	-0.435062
179	Adenosine monophosphate	0.897016			443.483	346.056	Nucleosides, nucleotides, and analogues	forward	0.681594	1.8256	1.80991	1.02624e-06	9.78375e-06	0.373354	-1.42138	2.67842	-0.427879
293	L-2-Hydroxyglutaric acid	0.739064			179.367	147.03	Lipids and lipid-like molecules	forward	3.17399	7.21684	1.51781	7.78302e-05	0.000300071	0.439803	-1.18507	2.27374	-0.356742
221	L-Glutamine	0.847605			387.793	145.061	Organic acids and derivatives	forward	0.46791	0.991113	1.61468	1.22031e-05	6.84663e-05	0.472106	-1.08282	2.11817	-0.32596
184	Cytidine monophosphate	0.890817			470.971	322.045	Nucleosides, nucleotides, and analogues	forward	0.205333	0.422498	1.64051	0.000674936	0.00164479	0.485997	-1.04098	2.05763	-0.313366
253	5-Thymidylic acid	0.808691			426.368	321.05	Nucleosides, nucleotides, and analogues	forward	0.112573	0.230824	1.42173	0.00695369	0.0104524	0.487703	-1.03592	2.05043	-0.311844
246	Galactose 1-phosphate	0.819948			468.692	259.023	Organic oxygen compounds	forward	0.190253	0.389415	1.40425	0.00235282	0.00442254	0.488561	-1.03339	2.04683	-0.311081
261	Uridine 5'-monophosphate	0.798662			452.653	323.029	Nucleosides, nucleotides, and analogues	forward	0.689637	1.35033	1.64022	0.000732931	0.00175805	0.510717	-0.969404	1.95803	-0.29182
382	Methylgingerol	0.549429			93.2802	307.192	Benzenoids	forward	0.290067	0.564595	1.62278	0.00020958	0.000651502	0.513762	-0.960827	1.94642	-0.289238
173	Ribose 1-phosphate	0.900721			452.663	229.012	Organic oxygen compounds	forward	0.108282	0.208905	1.20989	0.00435792	0.00723057	0.518331	-0.948056	1.92927	-0.285393
217	S-Lactoylglutathione	0.852528			402.536	378.098	Organic acids and derivatives	forward	0.0236932	0.0455726	1.24932	0.00480844	0.00781334	0.5199	-0.943694	1.92345	-0.28408
380	O-Phosphoethanolamine	0.55654			486.947	140.011	Organic acids and derivatives	forward	0.130599	0.241491	1.50453	0.000100248	0.000364917	0.540802	-0.886827	1.8491	-0.266962
318	Deoxyadenosine monophosphate	0.688043			434.363	330.061	Nucleosides, nucleotides, and analogues	forward	0.0312529	0.0571832	1.26411	0.0129994	0.0167385	0.54654	-0.871602	1.82969	-0.262378
265	2,3-Dinor-6-keto-prostaglandin F1 a	0.791006			104.733	325.202	Lipids and lipid-like molecules	forward	0.173107	0.315991	1.6043	0.000183009	0.000584772	0.547821	-0.868224	1.82541	-0.261361
80	6-Methyladenine	0.983417			120.034	148.062	Organoheterocyclic compounds	forward	0.627795	1.11709	1.40602	0.00644773	0.00985284	0.561991	-0.83138	1.77939	-0.25027
23	Bovinic acid	0.99952			44.7261	279.233	Lipids and lipid-like molecules	forward	12.3796	21.7842	1.60353	1.53846e-06	1.33844e-05	0.568284	-0.815317	1.75968	-0.245435
323	12-Hydroxydodecanoic acid	0.683417			98.1756	215.165	Organic acids and derivatives	forward	0.218063	0.382739	1.71153	3.47551e-07	4.29448e-06	0.569743	-0.811617	1.75518	-0.244321
328	L-Targinine	0.675127			521.316	187.12	Organic acids and derivatives	forward	0.0434488	0.075827	1.7103	3.57109e-05	0.000159666	0.572999	-0.803397	1.74521	-0.241846
55	Nicotinic acid	0.994689			232.633	122.024	Organoheterocyclic compounds	forward	2.37413	4.09216	1.61601	2.12098e-05	0.000105284	0.580165	-0.785464	1.72365	-0.236448
321	Biotin	0.686244			157.85	243.081	Organoheterocyclic compounds	forward	0.713707	1.22636	1.49391	2.1433e-05	0.000106102	0.581973	-0.780975	1.71829	-0.235097
87	3-Methyl-2-oxovaleric acid	0.97456			37.9073	129.055	Organic acids and derivatives	forward	11.1942	18.9945	1.74122	5.28031e-06	3.50325e-05	0.589341	-0.762826	1.69681	-0.229633
263	dCMP	0.791877			456.084	306.05	Nucleosides, nucleotides, and analogues	forward	0.0547727	0.0914605	1.32197	0.00928241	0.0129769	0.598867	-0.739692	1.66982	-0.222669
335	Oxoglutaric acid	0.65346			377.589	145.014	Organic acids and derivatives	forward	0.0702215	0.115628	1.45744	8.18933e-05	0.000312287	0.607307	-0.719502	1.64661	-0.216592
379	DL-Dopa	0.560676			312.987	196.061	Organic acids and derivatives	forward	0.343221	0.562793	1.38197	0.00526402	0.00838874	0.609852	-0.713469	1.63974	-0.214775
82	7-Methylguanine	0.980676			199.725	164.058	Organoheterocyclic compounds	forward	0.857341	1.39453	1.77843	2.99282e-09	1.32285e-07	0.614788	-0.70184	1.62658	-0.211275
141	2-Hydroxycinnamic acid	0.935016			114.908	163.04	Phenylpropanoids and polyketides	forward	0.150294	0.239284	1.13457	0.0192114	0.0225386	0.6281	-0.670935	1.5921	-0.201971
384	4-Nitrocatechol	0.54043			111.736	154.014	Benzenoids	forward	0.299229	0.471244	1.32284	0.00136022	0.00288465	0.634977	-0.655224	1.57486	-0.197242
347	dUMP	0.625792			233.775	307.035	Nucleosides, nucleotides, and analogues	forward	1.23697	1.85997	1.17096	0.0121832	0.0159157	0.665051	-0.588463	1.50364	-0.177145
202	Gluconic acid	0.872016			359.474	195.051	Organic oxygen compounds	forward	12.5258	17.2894	1.40764	0.0018713	0.00369816	0.724477	-0.464988	1.38031	-0.139975
214	Glaucarubin	0.857067			337.892	495.221	Lipids and lipid-like molecules	forward	0.065598	0.0903592	1.14727	0.0192801	0.0226033	0.72597	-0.462019	1.37747	-0.139082
398	Quinolinic acid	0.494357			5.47464	166.014	Organoheterocyclic compounds	forward	0.114525	0.156218	1.12221	0.0285279	0.0306997	0.733108	-0.447901	1.36405	-0.134832
208	Glycerol	0.865634			96.6625	91.0394	Organic oxygen compounds	forward	0.0929608	0.125401	1.34262	0.00130477	0.0027909	0.74131	-0.431852	1.34896	-0.13
182	Threonic acid	0.891726			319.763	135.029	Organic oxygen compounds	forward	34.4428	46.3782	1.00959	0.0335056	0.034704	0.742651	-0.429244	1.34653	-0.129215
169	Mesylate	0.90531			117.171	94.9801	Organic compounds	forward	22.8941	30.8272	1.11223	0.0136415	0.0173697	0.742659	-0.429229	1.34651	-0.129211
91	Orotic acid	0.971694			239.41	155.009	Organoheterocyclic compounds	forward	0.269086	0.361964	1.36356	0.000619688	0.00153348	0.743403	-0.427783	1.34516	-0.128775
150	4-Methylcatechol	0.928311			23.0424	123.045	Benzenoids	forward	0.187008	0.250048	1.45506	0.000324658	0.00092793	0.747886	-0.41911	1.3371	-0.126165
288	3-Methylxanthine	0.746259			333.332	165.04	Organoheterocyclic compounds	forward	3.22723	4.25689	1.6921	2.2312e-05	0.00010928	0.758119	-0.399503	1.31905	-0.120262
191	Pyrophosphate	0.885192			472.125	176.936	Homogeneous non-metal compounds	forward	19.8846	25.9871	1.29318	0.00211225	0.00406808	0.765173	-0.386142	1.30689	-0.11624
269	Aldehydo-D-xylose	0.789022			324.288	149.045	Organic oxygen compounds	forward	18.9001	24.6736	1.3457	0.00461734	0.00756827	0.766007	-0.38457	1.30547	-0.115767
351	Desaminotyrosine	0.621455			142.035	165.056	Phenylpropanoids and polyketides	forward	8.80771	11.3192	1.27562	0.00583865	0.00910932	0.778122	-0.361932	1.28515	-0.108952
213	Indolelactic acid	0.857682			160.134	204.066	Organoheterocyclic compounds	forward	0.660071	0.844494	1.044	0.0156208	0.0192366	0.781617	-0.355466	1.2794	-0.107006
13	2,6-diaminohexanoic acid	0.999878			538.374	145.098	Organic acids and derivatives	forward	102.756	129.875	1.17424	0.00820197	0.011851	0.791193	-0.337899	1.26391	-0.101718
14	L-Proline	0.999842			325.418	114.055	Organic acids and derivatives	forward	88.4552	111.092	1.24177	0.0113089	0.0150191	0.796235	-0.328733	1.25591	-0.0989585
61	Cytidine 2',3'-cyclic phosphate	0.993393			335.623	304.034	Nucleosides, nucleotides, and analogues	forward	0.965948	1.19571	1.49298	0.000156976	0.000519774	0.807844	-0.307851	1.23786	-0.0926724
75	L-Arginine	0.987316			529.292	173.104	Organic acids and derivatives	forward	61.8429	76.3664	1.41375	0.000689931	0.00167442	0.809818	-0.304331	1.23485	-0.0916127
114	Inosine	0.954196			204.255	267.072	Nucleosides, nucleotides, and analogues	forward	0.208878	0.256657	1.16228	0.0159121	0.0195087	0.813842	-0.29718	1.22874	-0.08946
85	Glycylproline	0.976811			362.866	171.077	Organic acids and derivatives	forward	1.70792	2.08728	1.10808	0.0238846	0.0267653	0.818252	-0.289383	1.22212	-0.0871129
123	Guanosine	0.950345			279.062	282.085	Nucleosides, nucleotides, and analogues	forward	15.0165	18.1508	1.40295	0.000690105	0.00167476	0.827321	-0.27348	1.20872	-0.0823258
408	Rotenone	0.442275			105.868	393.131	Phenylpropanoids and polyketides	forward	0.804183	0.962101	1.50116	8.45267e-05	0.000320064	0.835862	-0.258664	1.19637	-0.0778657
29	Succinic acid	0.998855			395.723	117.019	Organic acids and derivatives	forward	39.466	47.0284	1.67511	1.19941e-06	1.10338e-05	0.839194	-0.252923	1.19162	-0.0761374
159	Pantothenic acid	0.921826			283.572	218.104	Organooxygen compounds	forward	5.51887	6.57528	1.39266	0.000643905	0.00158269	0.839336	-0.252679	1.19142	-0.0760639
378	N-methyl-L-glutamic Acid	0.562582			370.786	160.061	Organic acids and derivatives	forward	0.353002	0.419486	1.01457	0.0368546	0.0372949	0.84151	-0.248947	1.18834	-0.0749407
43	Hydrogen phosphate	0.996472			472.116	96.9688	Homogeneous non-metal compounds	forward	133.915	157.91	1.12742	0.0121575	0.0158894	0.848049	-0.237781	1.17918	-0.0715792
15	Glycine	0.999756			378.719	74.024	Organic acids and derivatives	forward	5.17273	6.05265	1.23947	0.00827211	0.0119264	0.854622	-0.226642	1.17011	-0.0682259
190	L-Serine	0.885986			390.061	104.035	Organic acids and derivatives	forward	40	46.8028	1.09343	0.0240227	0.0268848	0.854648	-0.226598	1.17007	-0.0682127
199	Glycyl-glycine	0.876478			359.472	131.046	Organic acids and derivatives	forward	1.26953	1.46738	1.11154	0.0123131	0.016048	0.865166	-0.208951	1.15585	-0.0629005
320	Glutamylthreonine	0.687748			418.058	247.094	Organic acids and derivatives	forward	1.16831	1.34497	1.01438	0.0382677	0.0383527	0.868651	-0.203151	1.15121	-0.0611546
154	N-Acetylglutamic acid	0.924108			188.404	188.056	Organic acids and derivatives	forward	2.82593	3.24013	1.07904	0.0150313	0.0186888	0.872165	-0.197327	1.14657	-0.0594013
175	Isocitric acid	0.898575			514.448	173.009	Organic acids and derivatives	forward	0.457989	0.524217	1.06767	0.0153747	0.0190052	0.873663	-0.194851	1.14461	-0.058656
187	3'-AMP	0.887564			421.836	346.056	Nucleosides, nucleotides, and analogues	forward	2.85228	3.25205	1.34368	0.00154193	0.00318663	0.877073	-0.189231	1.14016	-0.0569643
325	Aminoadipic acid	0.680542			417.06	160.061	Organic acids and derivatives	forward	0.143922	0.163517	1.10881	0.0159691	0.0195617	0.88017	-0.184146	1.13614	-0.0554335
422	Ecgonine	0.388875			189.629	184.098	Alkaloids and derivatives	forward	0.23721	0.269116	1.1045	0.0141568	0.0178661	0.881441	-0.182064	1.13451	-0.0548067
160	myo-Inositol	0.920298			405.406	179.056	Organic oxygen compounds	forward	6.00591	6.78267	1.0495	0.0204905	0.0237322	0.885479	-0.17547	1.12933	-0.0528218
4	L-Norleucine	1			290.895	130.087	Organic acids and derivatives	forward	520.539	586.669	1.25496	0.00624993	0.009613	0.887278	-0.172542	1.12704	-0.0519404
255	3-Aminoisobutanoic acid	0.807997			339.032	102.055	Organic acids and derivatives	forward	1.82303	2.04499	1.28305	0.00521611	0.00832927	0.891463	-0.165754	1.12175	-0.0498969
361	N-Acetyl-glucosamine 1-phosphate	0.599045			453.803	300.049	Organic oxygen compounds	forward	0.683637	0.764948	1.16922	0.00718465	0.0107196	0.893705	-0.16213	1.11894	-0.048806
120	L-Arabitol	0.952116			96.7864	151.061	Organic oxygen compounds	forward	6.07006	6.78613	1.2657	0.00291725	0.00524257	0.89448	-0.160879	1.11797	-0.0484295
8	D-Alanine	0.999981			361.735	88.0396	Organic acids and derivatives	forward	195.709	218.728	1.13312	0.0107408	0.0144508	0.894759	-0.16043	1.11762	-0.0482941
92	Mesaconic acid	0.971548			444.63	129.019	Lipids and lipid-like molecules	forward	4.09398	4.55686	1.2604	0.00335724	0.00586458	0.89842	-0.154538	1.11307	-0.0465206
174	Adenosine	0.899439			180.524	266.089	Nucleosides, nucleotides, and analogues	forward	0.469231	0.521498	1.18943	0.00670503	0.0101602	0.899776	-0.152363	1.11139	-0.0458658
140	cis-Aconitic acid	0.93544			444.63	173.009	Organic acids and derivatives	forward	6.85792	7.56589	1.12925	0.010614	0.0143239	0.906427	-0.141738	1.10323	-0.0426674
134	L-Threonine	0.938659			365.127	118.05	Organic acids and derivatives	forward	75.3521	82.8971	1.02831	0.0237844	0.0266784	0.908983	-0.137675	1.10013	-0.0414443
127	Cytosine	0.944141			209.923	110.035	Organoheterocyclic compounds	forward	1.00766	1.10571	1.31889	0.00157449	0.00323912	0.911325	-0.133962	1.0973	-0.0403267
9	Pyrrolidonecarboxylic acid	0.999971			312.984	128.035	Organic acids and derivatives	forward	410.876	448.403	1.14468	0.00941628	0.0131113	0.91631	-0.126092	1.09133	-0.0379576
68	trans-Aconitic acid	0.99			456.082	173.009	Organic acids and derivatives	forward	1.54441	1.66241	1.0732	0.0164116	0.0199697	0.929021	-0.106217	1.0764	-0.0319744
21	Creatinine	0.999616			180.494	112.051	Organic acids and derivatives	forward	4.14405	3.83136	1.17615	0.00805234	0.0116891	1.08161	0.113187	0.924544	0.0340726
72	Maleic acid	0.988122			44.7284	115.003	Organic acids and derivatives	forward	6.52263	6.02567	1.07584	0.0162882	0.0198565	1.08247	0.114332	0.92381	0.0344175
383	Bergapten	0.547723			270.016	215.033	Phenylpropanoids and polyketides	forward	33.8824	31.1418	1.09115	0.0156637	0.0192769	1.08801	0.121685	0.919113	0.036631
115	N-Acetylornithine	0.954116			273.408	173.093	Organic acids and derivatives	forward	17.5483	16.0116	1.05637	0.0219485	0.0250561	1.09597	0.13221	0.912433	0.039799
389	2-Methylhippuric acid	0.526746			189.522	192.067	Benzenoids	forward	9.87952	9.00809	1.12046	0.0127699	0.0165094	1.09674	0.13322	0.911794	0.0401032
144	Succinic acid semialdehyde	0.931835			69.6362	101.024	Lipids and lipid-like molecules	forward	37.0876	33.8013	1.29931	0.00247944	0.00460234	1.09722	0.133855	0.911393	0.0402945
275	D-Mannose	0.775592			69.6362	179.056	Organic oxygen compounds	forward	10.6517	9.62761	1.24465	0.004587	0.0075292	1.10637	0.145838	0.903854	0.0439016
244	Deoxyuridine	0.822989			105.863	227.067	Nucleosides, nucleotides, and analogues	forward	13.3063	12.0239	1.22039	0.00593185	0.0092241	1.10666	0.146213	0.903619	0.0440145
41	p-Cresol	0.996883			24.2255	107.05	Benzenoids	forward	0.532731	0.479305	1.17678	0.00725256	0.0107974	1.11146	0.152462	0.899714	0.0458956
19	Glutaric acid	0.999674			270.538	131.034	Organic acids and derivatives	forward	1.91806	1.72211	1.09792	0.0175447	0.02101	1.11378	0.155467	0.897842	0.0468003
424	6-Aminopenicillanic acid	0.379223			102.447	215.05	Organic acids and derivatives	forward	0.579275	0.517427	1.03583	0.0224008	0.025461	1.11953	0.162893	0.893232	0.0490358
27	Imidazoleacetic acid	0.999379			67.3755	125.035	Organoheterocyclic compounds	forward	48.193	42.7361	1.17082	0.00901373	0.0127038	1.12769	0.173368	0.88677	0.052189
183	Acetylglycine	0.891571			262.081	116.035	Organic acids and derivatives	forward	1.91908	1.6806	1.07183	0.0145178	0.0182087	1.14191	0.191443	0.87573	0.05763
40	Xanthine	0.996944			225.832	151.026	Organoheterocyclic compounds	forward	30.0992	25.6116	1.20953	0.00615631	0.00949885	1.17522	0.232928	0.850906	0.0701182
426	Methyldopa	0.348539			103.585	210.077	Phenylpropanoids and polyketides	forward	1.09714	0.924377	1.49761	0.00019384	0.000610492	1.1869	0.247196	0.842532	0.0744134
83	L-Asparagine	0.980394			390.058	131.046	Organic acids and derivatives	forward	32.8906	27.6082	1.07576	0.0290573	0.0311387	1.19134	0.25258	0.839394	0.0760343
209	Deoxyinosine	0.864978			191.797	251.079	Nucleosides, nucleotides, and analogues	forward	0.52753	0.439563	1.13954	0.0177841	0.0212323	1.20013	0.263185	0.833246	0.0792267
280	Hydrocinnamic acid	0.770037			87.7454	149.06	Phenylpropanoids and polyketides	forward	5.67953	4.72743	1.3852	0.000984086	0.00222772	1.2014	0.264716	0.832363	0.0796874
97	Kojic acid	0.968608			29.9761	141.017	Organoheterocyclic compounds	forward	1.74858	1.45496	1.07645	0.0242735	0.0271011	1.2018	0.265202	0.832082	0.0798338
74	Indoxyl sulfate	0.987414			27.7095	212.002	Organic acids and derivatives	forward	2.25838	1.87793	1.4266	0.00025507	0.000765731	1.20259	0.266145	0.831538	0.0801177
271	7-Methylguanosine	0.779567			263.226	296.099	Nucleosides, nucleotides, and analogues	forward	0.149132	0.123854	1.48886	0.000106927	0.000383668	1.20409	0.26794	0.830504	0.0806581
237	Phenylacetylglutamine	0.832554			221.288	263.104	Organic acids and derivatives	forward	0.399873	0.331986	1.53121	7.37152e-05	0.00028742	1.20448	0.268416	0.83023	0.0808013
17	3-Furoic acid	0.999699			480.089	111.008	Organoheterocyclic compounds	forward	13.0187	10.7975	1.18453	0.00831535	0.0119727	1.20572	0.269892	0.829382	0.0812456
282	L-3-Phenyllactic acid	0.76346			66.2482	165.056	Phenylpropanoids and polyketides	forward	1.77974	1.46954	1.48077	0.000168447	0.000548985	1.21109	0.276305	0.825703	0.0831762
38	Tiglic acid	0.997125			181.665	99.0445	Lipids and lipid-like molecules	forward	0.668808	0.547493	1.24019	0.0107805	0.0144903	1.22158	0.288752	0.81861	0.0869229
386	Phenobarbital	0.536432			206.528	231.078	Organoheterocyclic compounds	forward	0.612775	0.497733	1.58919	1.19031e-05	6.70876e-05	1.23113	0.299985	0.812261	0.0903045
84	Demethylated antipyrine	0.9777			148.819	173.072	Organoheterocyclic compounds	forward	0.420677	0.33627	1.49307	0.000780584	0.00185111	1.25101	0.323092	0.799355	0.0972605
158	Glycitin	0.922098			159.008	445.114	Phenylpropanoids and polyketides	forward	0.17193	0.135665	1.61561	9.06525e-06	5.35244e-05	1.26731	0.341773	0.789071	0.102884
178	Anserine	0.897254			429.815	239.115	Organic acids and derivatives	forward	1.36442	1.06635	1.58161	1.29702e-05	7.19363e-05	1.27953	0.355615	0.781537	0.107051
90	Pyrrole-2-carboxylic acid	0.972206			191.801	110.024	Organoheterocyclic compounds	forward	0.837332	0.652647	1.05286	0.0184215	0.021818	1.28298	0.359496	0.779437	0.108219
399	5-Methoxytryptophol	0.493562			52.6782	190.087	Organoheterocyclic compounds	forward	2.41122	1.8778	1.39826	0.000574597	0.00144178	1.28407	0.360724	0.778774	0.108589
411	Chorismate	0.432269			27.6987	225.041	Organic acids and derivatives	forward	0.185989	0.144102	1.31897	0.000833828	0.00195271	1.29067	0.36812	0.774792	0.110815
372	Geranylgeranyl-PP	0.576584			386.654	449.189	Lipids and lipid-like molecules	forward	0.0638039	0.048871	1.1161	0.0189597	0.0223075	1.30556	0.384668	0.765955	0.115796
344	4,5-Dihydroorotic acid	0.632396			303.937	157.025	Organic acids and derivatives	forward	0.444559	0.33871	1.00639	0.0439621	0.0424913	1.31251	0.392324	0.761901	0.118101
135	N-Acetyl-L-methionine	0.938006			213.325	190.054	Organic acids and derivatives	forward	6.95257	5.16776	1.34595	0.00173417	0.00348978	1.34538	0.428009	0.743287	0.128844
152	Aspartame	0.926229			214.478	293.114	Organic acids and derivatives	forward	0.186093	0.134936	1.43218	0.000253925	0.000762952	1.37912	0.463744	0.725102	0.139601
180	Pelargonic acid	0.892512			40.1692	157.123	Lipids and lipid-like molecules	forward	3.93548	2.83106	1.12531	0.0065901	0.0100235	1.39011	0.475196	0.719369	0.143048
165	Phenylalanylproline	0.909221			253	261.125	Organic acids and derivatives	forward	2.36258	1.697	1.27386	0.00237377	0.0044526	1.39221	0.477374	0.718284	0.143704
166	Alanyl-Leucine	0.908198			273.427	201.124	Organic acids and derivatives	forward	16.1293	11.4896	1.20287	0.00455261	0.00748477	1.40382	0.489356	0.712343	0.147311
327	3,3',4'5-Tetrahydroxystilbene	0.675452			109.256	243.066	Phenylpropanoids and polyketides	forward	0.527765	0.363619	1.25567	0.0035703	0.00615555	1.45142	0.537469	0.688979	0.161794
374	Xanthoxylin	0.575362			52.6709	195.077	Organic oxygen compounds	forward	0.235433	0.161961	1.4369	0.000336428	0.000953906	1.45364	0.53967	0.687928	0.162457
281	6-Hydroxymelatonin	0.763569			206.518	247.102	Organoheterocyclic compounds	forward	0.075386	0.0515349	1.49017	0.000274534	0.000812473	1.46281	0.548747	0.683614	0.165189
96	9,10-DHOME	0.969594			66.2465	313.239	Lipids and lipid-like molecules	forward	3.07154	2.07916	1.54441	2.57548e-05	0.000122231	1.4773	0.562964	0.67691	0.169469
311	Betamipron	0.706252			39.0584	192.067	Organic acids and derivatives	forward	0.556093	0.369423	1.67643	1.22998e-06	1.12475e-05	1.5053	0.590055	0.664317	0.177624
126	(10E,12Z)-(9S)-9-Hydroperoxyoctadeca-10,12-dienoic acid	0.94476			70.7667	311.223	Lipids and lipid-like molecules	forward	3.08205	2.02065	1.56776	8.85952e-05	0.000331881	1.52528	0.609074	0.655618	0.183349
324	Aspartylphenylalanine	0.680666			262.305	279.099	Organic acids and derivatives	forward	0.296891	0.192521	1.6352	5.65068e-06	3.68507e-05	1.54212	0.62492	0.648456	0.18812
292	Phenol glucuronide	0.742589			31.1079	269.067	Organic oxygen compounds	forward	0.26083	0.168404	1.69233	3.17001e-07	4.01375e-06	1.54883	0.631182	0.645647	0.190005
63	2-Aminobenzoic acid	0.991835			90.0066	136.04	Benzenoids	forward	109.842	70.4107	1.74737	6.07373e-08	1.07149e-06	1.56001	0.641557	0.641021	0.193128
22	Oleic acid	0.999611			43.5951	281.249	Lipids and lipid-like molecules	forward	64.0272	41.0261	1.09889	0.0151541	0.0188024	1.56065	0.642144	0.64076	0.193305
137	N-Methylhydantoin	0.936809			41.3364	113.035	Organoheterocyclic compounds	forward	1.66985	1.0649	1.71904	2.09902e-05	0.000104475	1.56808	0.648997	0.637723	0.195368
352	2',4',6'-Trihydroxyacetophenone	0.618244			96.2407	167.035	Benzenoids	forward	0.919402	0.5662	1.71942	1.19448e-08	3.52634e-07	1.62381	0.699384	0.615835	0.210536
34	Stearic acid	0.997683			44.7193	283.264	Lipids and lipid-like molecules	forward	5.34007	3.27511	1.11621	0.0308462	0.0325957	1.6305	0.705314	0.613309	0.212321
312	N-Acetylneuraminic acid	0.697021			391.188	308.098	Organic oxygen compounds	forward	0.205488	0.125965	1.43158	0.000386134	0.00105918	1.63131	0.706032	0.613004	0.212537
299	Taurodeoxycholic acid	0.733748			274.537	498.293	Lipids and lipid-like molecules	forward	0.124931	0.0759595	1.54491	3.23084e-05	0.000146606	1.6447	0.717823	0.608014	0.216086
239	Pyridoxine	0.829123			140.828	168.066	Organoheterocyclic compounds	forward	4.03579	2.43927	1.56839	0.0014186	0.00298338	1.65451	0.726405	0.604408	0.21867
196	Acetaminophen	0.880107			39.0801	150.056	Benzenoids	forward	6.26671	3.77828	1.77622	1.71158e-09	8.97688e-08	1.65861	0.729979	0.602913	0.219745
58	Dethiobiotin	0.994002			302.795	213.124	Lipids and lipid-like molecules	forward	5.93771	3.49782	1.18184	0.00960559	0.0133011	1.69755	0.763452	0.589085	0.229822
192	Deoxyguanosine	0.883491			257.537	266.103	Nucleosides, nucleotides, and analogues	forward	0.158381	0.0898196	1.20198	0.00685835	0.0103409	1.76332	0.818296	0.567112	0.246332
252	3-Phosphoglyceric acid	0.809042			475.533	184.985	Organic oxygen compounds	forward	0.526086	0.29395	1.17442	0.0148202	0.0184924	1.78971	0.839726	0.55875	0.252783
168	Norepinephrine	0.905956			39.0958	168.066	Benzenoids	forward	0.719863	0.401299	1.71155	2.12749e-07	2.94174e-06	1.79383	0.843046	0.557465	0.253782
11	1H-Indole-3-carboxaldehyde	0.999942			37.9623	144.045	Organoheterocyclic compounds	forward	2.02601	1.12857	1.31486	0.00186379	0.00368685	1.7952	0.844143	0.557041	0.254112
110	Genistin	0.959336			212.193	431.099	Phenylpropanoids and polyketides	forward	0.0588274	0.0296765	1.46018	0.000243002	0.000736197	1.98229	0.987168	0.504467	0.297167
207	Uric acid	0.868517			341.305	167.021	Organoheterocyclic compounds	forward	0.267876	0.134561	1.70167	1.13951e-06	1.06074e-05	1.99074	0.993306	0.502326	0.299015
290	Indoleacetic acid	0.743186			38.0385	174.056	Organoheterocyclic compounds	forward	1.3168	0.661137	1.63265	3.46466e-06	2.52175e-05	1.99172	0.994016	0.502078	0.299229
26	Pyrocatechol	0.999444			39.1048	109.029	Benzenoids	forward	1.33795	0.647698	1.73577	5.50839e-06	3.61596e-05	2.0657	1.04663	0.484098	0.315067
139	Daidzin	0.936124			157.865	415.104	Phenylpropanoids and polyketides	forward	0.67243	0.319702	1.41996	0.000336677	0.000954451	2.1033	1.07266	0.475442	0.322902
47	Daidzein	0.995985			156.922	253.051	Phenylpropanoids and polyketides	forward	2.10278	0.999267	1.42258	0.000264614	0.00078871	2.10432	1.07336	0.475212	0.323113
332	Pyridoxal	0.661147			56.0603	166.051	Organoheterocyclic compounds	forward	0.975969	0.427267	1.60161	0.000860686	0.00200301	2.28421	1.1917	0.437788	0.358736
189	S-Adenosylhomocysteine	0.886177			397.428	383.115	Nucleosides, nucleotides, and analogues	forward	0.218446	0.0918253	1.05583	0.0234416	0.0263798	2.37893	1.25031	0.420357	0.376382
310	Tauroursodeoxycholic acid	0.707914			162.392	498.29	Lipids and lipid-like molecules	forward	0.0480491	0.0201583	1.54827	4.39575e-06	3.04237e-05	2.38359	1.25314	0.419535	0.377232
387	m-Aminobenzoic acid	0.533016			109.378	136.04	Benzenoids	forward	7.26099	3.03405	1.73181	7.74087e-08	1.27419e-06	2.39317	1.25892	0.417856	0.378973
48	9,10-epoxyoctadecanoic acid	0.99598			48.2414	297.244	Lipids and lipid-like molecules	forward	0.768358	0.307909	1.6081	0.000133139	0.000456343	2.49541	1.31927	0.400737	0.397141
98	Cosmosiin	0.967878			117.18	431.098	Phenylpropanoids and polyketides	forward	2.02362	0.693391	1.51677	1.43101e-05	7.78101e-05	2.91844	1.5452	0.342649	0.465151
249	D-Pantethine	0.814415			337.891	553.23	Organic acids and derivatives	forward	0.295823	0.101005	1.21963	0.000688572	0.00167174	2.9288	1.55031	0.341437	0.46669
32	Genistein	0.998067			117.18	269.046	Phenylpropanoids and polyketides	forward	2.72016	0.811336	1.41127	4.85676e-05	0.000205732	3.35269	1.74532	0.298268	0.525394
235	Inosinic acid	0.835161			459.515	347.04	Nucleosides, nucleotides, and analogues	forward	0.21771	0.064624	1.40422	5.08279e-05	0.000213335	3.36887	1.75226	0.296836	0.527484
185	4-Nitrophenol	0.887951			49.2782	138.019	Benzenoids	forward	0.977914	0.177117	1.14285	2.66073e-08	5.93831e-07	5.52128	2.465	0.181118	0.742039

## Sheet: NEG HE+ vs control
id	MS2 name	MS2 score	MS1 name	MS1 ppm	rt	mz	SuperClass	type	MEAN MRS+菌	MEAN 黄+MRS+菌	VIP	P-VALUE	Q-VALUE	FOLD CHANGE	LOG_FOLDCHANGE	FOLD CHANGE2	LOG_FOLDCHANGE3
24	Adrenic acid	0.999505			41.3518	331.265	Lipids and lipid-like molecules	forward	0.000204462	4.37298	2.1255	6.90741e-10	3.99811e-08	4.67558e-05	-14.3845	21387.7	-4.33016
35	Eicosadienoic acid	0.997604			43.4066	307.265	Lipids and lipid-like molecules	forward	0.0019426	10.6241	2.0773	3.46456e-10	2.47872e-08	0.000182849	-12.4171	5469	-3.73791
409	Sciadonic acid	0.434883			43.5819	305.249	Lipids and lipid-like molecules	reverse	0.0026593	10.6812	2.06861	1.18986e-10	1.17438e-08	0.00024897	-11.9717	4016.55	-3.60385
39	Ginsenoside B2	0.997074			179.376	945.542	Lipids and lipid-like molecules	forward	0.000204462	0.463758	2.12592	9.0074e-10	4.87224e-08	0.000440881	-11.1473	2268.18	-3.35568
25	Arachidonic acid	0.999502			40.0932	303.233	Lipids and lipid-like molecules	forward	0.0614991	36.1281	2.12352	2.06529e-10	1.75338e-08	0.00170225	-9.19834	587.458	-2.76898
227	Leukotriene B4	0.844645			106.981	335.223	Lipids and lipid-like molecules	forward	0.000204462	0.116668	2.12397	3.70349e-06	4.66519e-05	0.00175251	-9.15636	570.611	-2.75634
402	Docosapentaenoic acid (22n-3)	0.484329			43.593	329.249	Lipids and lipid-like molecules	reverse	0.018443	9.71017	2.1208	2.58355e-05	0.000239204	0.00189935	-9.04028	526.497	-2.7214
231	15S-hydroxy-5Z,8Z,11Z,13E,17Z-eicosapentaenoic acid	0.840438			50.8385	317.212	Lipids and lipid-like molecules	forward	0.000822958	0.410135	2.08243	1.4062e-05	0.000142964	0.00200655	-8.96106	498.367	-2.69755
242	Hypogeic acid	0.8243			94.5328	253.217	Lipids and lipid-like molecules	forward	0.000204462	0.097875	2.12192	3.36359e-05	0.000295481	0.00208901	-8.90296	478.695	-2.68006
155	Myristoleic acid	0.924011			36.8567	225.186	Lipids and lipid-like molecules	forward	0.00259818	1.15144	2.05506	2.93134e-08	7.64371e-07	0.00225645	-8.79173	443.173	-2.64657
322	alpha-Tocopherol	0.684201			28.8795	429.374	Lipids and lipid-like molecules	forward	0.000204462	0.0709979	2.12528	1.45225e-08	4.26417e-07	0.00287983	-8.4398	347.242	-2.54063
283	Hepoxilin B3	0.759668			84.3186	335.223	Lipids and lipid-like molecules	forward	0.000762822	0.114191	2.06711	1.63413e-07	3.30694e-06	0.00668025	-7.22588	149.695	-2.17521
122	Eicosapentaenoic acid	0.951875			40.6913	301.218	Lipids and lipid-like molecules	forward	0.0447768	5.29476	2.08943	2.32053e-10	1.90521e-08	0.00845682	-6.88567	118.248	-2.07279
16	Myristic acid	0.999736			36.7668	227.202	Lipids and lipid-like molecules	forward	0.198178	16.3087	2.11058	2.31016e-11	3.59284e-09	0.0121517	-6.3627	82.2932	-1.91536
367	Maltohexaose	0.583993			531.568	989.325	Organic oxygen compounds	forward	0.00184212	0.147935	2.00152	3.21122e-05	0.000284945	0.0124522	-6.32746	80.3072	-1.90475
49	Gamma-Linolenic acid	0.995864			40.813	277.218	Lipids and lipid-like molecules	forward	0.0290229	1.65394	2.11135	3.90453e-10	2.66187e-08	0.0175477	-5.83258	56.9876	-1.75578
305	Prostaglandin J2	0.718374			54.9289	333.208	Lipids and lipid-like molecules	forward	0.00403374	0.216725	1.88646	0.000309014	0.00171432	0.0186122	-5.7476	53.7281	-1.7302
388	Pentadecanoic acid	0.529454			41.2797	241.217	Lipids and lipid-like molecules	forward	0.0856586	4.34848	2.09507	1.00711e-09	5.27276e-08	0.0196985	-5.66577	50.7653	-1.70557
51	Dodecanoic acid	0.995478			36.8181	199.17	Lipids and lipid-like molecules	forward	0.0380223	1.76588	1.7473	1.52311e-08	4.435e-07	0.0215317	-5.5374	46.4432	-1.66692
257	Ginkgoic acid	0.806209			50.4082	345.244	Benzenoids	forward	0.00947573	0.399288	2.09313	9.52052e-07	1.43738e-05	0.0237316	-5.39705	42.1379	-1.62467
79	Tridecanoic acid	0.984166			36.8237	213.186	Lipids and lipid-like molecules	forward	0.0526039	2.17914	2.0806	5.1137e-11	6.46399e-09	0.0241397	-5.37245	41.4255	-1.61727
224	5-HETE	0.845843			61.7722	319.228	Lipids and lipid-like molecules	forward	0.0163557	0.571955	1.79461	1.21518e-09	6.07213e-08	0.0285961	-5.12804	34.9698	-1.54369
390	Maltopentaose	0.524304			523.6	827.269	Organic oxygen compounds	forward	0.00716548	0.22786	2.02534	0.000182539	0.00112489	0.0314469	-4.99094	31.7997	-1.50242
285	LysoPE(18:1(9Z)/0:0)	0.754312			221.283	478.294	Lipids and lipid-like molecules	forward	0.000204462	0.00622625	1.54742	0.0279488	0.0518377	0.0328387	-4.92846	30.4518	-1.48361
143	20-Hydroxyeicosatetraenoic acid	0.932341			36.8148	319.228	Lipids and lipid-like molecules	forward	0.0284525	0.7699	2.11242	1.9443e-07	3.82006e-06	0.0369561	-4.75804	27.0591	-1.43231
194	8,15-DiHETE	0.882673			37.9459	335.223	Lipids and lipid-like molecules	forward	0.00431716	0.116233	1.85674	1.43607e-14	1.0456e-11	0.0371422	-4.7508	26.9235	-1.43013
163	Epiandrosterone	0.91254			40.7912	289.218	Lipids and lipid-like molecules	forward	0.0830305	1.52838	2.10267	1.5772e-10	1.43224e-08	0.0543258	-4.20222	18.4075	-1.26499
222	Prostaglandin F3a	0.847347			65.1081	351.218	Lipids and lipid-like molecules	forward	0.00764298	0.140184	1.85641	2.27495e-09	1.00316e-07	0.054521	-4.19704	18.3415	-1.26344
354	6-Phosphogluconic acid	0.615089			498.487	275.018	Organic oxygen compounds	forward	0.00432652	0.046572	1.71077	0.00046427	0.00238689	0.0928996	-3.42818	10.7643	-1.03199
130	D-Sedoheptulose 7-phosphate	0.941112			475.531	289.033	Organic oxygen compounds	forward	0.0208774	0.164566	2.07803	8.74503e-06	9.60812e-05	0.126864	-2.97865	7.88248	-0.896663
206	2-Isopropylmalic acid	0.869907			230.472	175.061	Lipids and lipid-like molecules	forward	0.232307	1.35459	2.10353	4.90124e-10	3.11076e-08	0.171496	-2.54375	5.83103	-0.765745
364	2-Hydroxymyristic acid	0.592416			61.7112	243.197	Lipids and lipid-like molecules	forward	0.0596333	0.334267	2.04707	6.19381e-05	0.000458868	0.1784	-2.48681	5.60538	-0.748605
248	L-Iditol	0.817024			342.445	181.072	Organic oxygen compounds	forward	0.35061	1.66239	1.79934	3.30515e-05	0.000291466	0.210907	-2.24532	4.74142	-0.675908
118	Mannose 6-phosphate	0.952872			486.951	259.023	Organic oxygen compounds	forward	0.186819	0.660421	1.87126	0.000425403	0.00222555	0.282878	-1.82175	3.53509	-0.548401
246	Galactose 1-phosphate	0.819948			468.692	259.023	Organic oxygen compounds	forward	0.190253	0.620295	1.93386	0.000221953	0.00132097	0.306714	-1.70503	3.26036	-0.513266
371	Palmitic acid	0.577452			69.6273	255.233	Lipids and lipid-like molecules	forward	0.342443	0.915765	2.09086	3.95218e-07	6.86278e-06	0.373942	-1.41911	2.67421	-0.427196
149	Trehalose	0.928422			459.64	341.109	Organic oxygen compounds	forward	0.0776288	0.202443	2.09961	6.97109e-08	1.62565e-06	0.383459	-1.38285	2.60784	-0.416281
26	Pyrocatechol	0.999444			39.1048	109.029	Benzenoids	forward	1.33795	3.34494	2.02104	4.38423e-06	5.39127e-05	0.399992	-1.32196	2.50005	-0.397949
323	12-Hydroxydodecanoic acid	0.683417			98.1756	215.165	Organic acids and derivatives	forward	0.218063	0.526357	2.09174	4.83466e-13	1.31133e-10	0.414287	-1.2713	2.41379	-0.382699
273	Galactinol	0.777258			682.151	341.109	Organic oxygen compounds	forward	0.0200252	0.0459085	1.85123	0.00334248	0.0113044	0.436198	-1.19695	2.29254	-0.360317
44	Diacetone alcohol	0.996359			70.7668	115.076	Organic oxygen compounds	forward	1.93397	4.40122	1.95659	5.52953e-07	8.98766e-06	0.439417	-1.18634	2.27574	-0.357124
315	Riboflavin	0.689091			230.37	375.131	Organoheterocyclic compounds	forward	0.0211794	0.0439778	1.54675	5.58841e-05	0.000428372	0.481592	-1.05412	2.07644	-0.31732
131	Phosphoserine	0.940206			480.091	184.001	Organic acids and derivatives	forward	0.0134257	0.0276387	1.35187	0.0085749	0.0227932	0.485758	-1.04169	2.05864	-0.31358
179	Adenosine monophosphate	0.897016			443.483	346.056	Nucleosides, nucleotides, and analogues	forward	0.681594	1.39368	2.10778	3.05548e-13	9.42032e-11	0.489061	-1.03192	2.04474	-0.310637
254	3-Hydroxymethylglutaric acid	0.808131			54.9338	161.045	Lipids and lipid-like molecules	forward	1.85246	3.5628	1.51777	0.000533786	0.00267619	0.519945	-0.943569	1.92328	-0.284043
55	Nicotinic acid	0.994689			232.633	122.024	Organoheterocyclic compounds	forward	2.37413	4.34025	1.96564	2.21178e-07	4.25307e-06	0.547003	-0.870381	1.82815	-0.262011
331	1-Kestose	0.661232			461.817	503.162	Organic oxygen compounds	forward	0.43591	0.789086	2.05591	3.99606e-09	1.52085e-07	0.552424	-0.856151	1.8102	-0.257727
221	L-Glutamine	0.847605			387.793	145.061	Organic acids and derivatives	forward	0.46791	0.84568	1.86037	5.6047e-06	6.65238e-05	0.553294	-0.853881	1.80736	-0.257044
286	Stachyose	0.751393			513.269	665.216	Organic oxygen compounds	forward	0.440752	0.793801	1.49104	0.00121306	0.00520778	0.555243	-0.848809	1.80101	-0.255517
173	Ribose 1-phosphate	0.900721			452.663	229.012	Organic oxygen compounds	forward	0.108282	0.19046	1.33174	0.0133174	0.03092	0.568526	-0.814702	1.75894	-0.24525
171	8-Isoprostaglandin F2a	0.903072			187.91	353.234	Lipids and lipid-like molecules	forward	0.0730121	0.123801	1.4936	0.00576926	0.0170433	0.589753	-0.761816	1.69562	-0.22933
66	(10E,12Z)-9-HODE	0.990354			52.6782	295.228	Lipids and lipid-like molecules	forward	0.553372	0.919913	1.87471	1.54275e-05	0.000154632	0.601549	-0.733247	1.66238	-0.220729
357	3-Methoxy-4-hydroxyphenylethyleneglycol sulfate	0.608162			25.3658	263.023	Organic acids and derivatives	forward	0.756631	1.2139	1.55196	0.00194695	0.007524	0.623305	-0.68199	1.60435	-0.205299
341	Maltitol	0.635534			426.668	343.12	Lipids and lipid-like molecules	forward	0.0378882	0.0606366	1.19472	0.0122867	0.0292988	0.62484	-0.67844	1.60041	-0.204231
380	O-Phosphoethanolamine	0.55654			486.947	140.011	Organic acids and derivatives	forward	0.130599	0.208873	1.66356	0.000274049	0.00156079	0.625254	-0.677487	1.59935	-0.203944
105	Beta-D-Galactose	0.962562			316.377	179.056	Organic oxygen compounds	forward	43.8364	68.1294	1.76881	0.00103176	0.0045558	0.643429	-0.636147	1.55417	-0.191499
91	Orotic acid	0.971694			239.41	155.009	Organoheterocyclic compounds	forward	0.269086	0.416339	1.84957	1.16995e-05	0.000122441	0.646314	-0.629692	1.54723	-0.189556
392	UDP-D-galactose(2-)	0.501531			452.647	565.049	Nucleosides, nucleotides, and analogues	forward	0.0381053	0.0575649	1.22245	0.024723	0.0476752	0.661954	-0.595196	1.51068	-0.179172
300	Ketoleucine	0.731346			296.015	129.055	Organic acids and derivatives	forward	0.0539033	0.0798359	1.00171	0.0358828	0.0611247	0.675175	-0.566666	1.4811	-0.170583
398	Quinolinic acid	0.494357			5.47464	166.014	Organoheterocyclic compounds	forward	0.114525	0.167568	1.39204	0.0297359	0.0540097	0.683451	-0.549089	1.46316	-0.165292
103	2-Keto-3-deoxy-D-gluconic acid	0.96297			307.329	177.04	Organic acids and derivatives	forward	11.736	16.9174	1.24455	0.0279384	0.0518248	0.693724	-0.527567	1.4415	-0.158813
328	L-Targinine	0.675127			521.316	187.12	Organic acids and derivatives	forward	0.0434488	0.0613472	1.87769	0.000140989	0.000903659	0.708243	-0.497683	1.41194	-0.149818
184	Cytidine monophosphate	0.890817			470.971	322.045	Nucleosides, nucleotides, and analogues	forward	0.205333	0.289441	1.97453	7.01302e-07	1.10687e-05	0.709413	-0.495302	1.40962	-0.149101
261	Uridine 5'-monophosphate	0.798662			452.653	323.029	Nucleosides, nucleotides, and analogues	forward	0.689637	0.963022	2.06242	3.83049e-09	1.47729e-07	0.716118	-0.481732	1.39642	-0.145016
215	Dihydrouracil	0.856223			384.38	113.024	Organoheterocyclic compounds	forward	1.07406	1.48848	2.03571	4.25192e-09	1.58594e-07	0.721582	-0.470766	1.38584	-0.141715
87	3-Methyl-2-oxovaleric acid	0.97456			37.9073	129.055	Organic acids and derivatives	forward	11.1942	15.4736	1.7818	0.000373569	0.0020014	0.723443	-0.467049	1.38228	-0.140596
169	Mesylate	0.90531			117.171	94.9801	Organic compounds	forward	22.8941	31.4283	1.49489	0.00158304	0.0064363	0.728455	-0.457088	1.37277	-0.137597
251	2,3-Dihydroxybutanedioic acid	0.810701			421.836	149.009	Organic oxygen compounds	forward	0.0409272	0.0558694	1.21622	0.0388321	0.0642758	0.73255	-0.449	1.36509	-0.135163
29	Succinic acid	0.998855			395.723	117.019	Organic acids and derivatives	forward	39.466	53.69	2.06583	1.32143e-09	6.47283e-08	0.735071	-0.444045	1.36041	-0.133671
202	Gluconic acid	0.872016			359.474	195.051	Organic oxygen compounds	forward	12.5258	16.9054	1.86374	9.74577e-06	0.000104672	0.740935	-0.432581	1.34965	-0.13022
46	L-Glutamic acid	0.996018			515.58	146.045	Organic acids and derivatives	forward	0.180196	0.241187	1.04906	0.0475218	0.0738703	0.747123	-0.420582	1.33847	-0.126608
347	dUMP	0.625792			233.775	307.035	Nucleosides, nucleotides, and analogues	forward	1.23697	1.65553	1.20713	0.0251031	0.0481829	0.747177	-0.420478	1.33837	-0.126576
12	L-Lactic acid	0.999885			233.786	89.0235	Organic acids and derivatives	forward	960.509	1284.38	1.22431	0.0301376	0.0544856	0.747839	-0.419201	1.33719	-0.126192
191	Pyrophosphate	0.885192			472.125	176.936	Homogeneous non-metal compounds	forward	19.8846	26.5884	1.58475	0.0010273	0.00453992	0.747868	-0.419145	1.33713	-0.126175
60	5-Aminopentanoic acid	0.993488			275.687	116.071	Organic acids and derivatives	forward	2.71641	3.63154	1.58998	0.00119341	0.00513868	0.748006	-0.418878	1.33689	-0.126095
243	2-Hydroxy-3-methylbutyric acid	0.823749			163.549	117.055	Lipids and lipid-like molecules	forward	26.4726	35.2551	1.06986	0.04888	0.0753015	0.750887	-0.413333	1.33176	-0.124426
5	Pyruvic acid	1			234.884	87.0082	Organic acids and derivatives	forward	2.92857	3.86043	1.46735	0.00879545	0.0232194	0.758612	-0.398565	1.3182	-0.11998
176	o-Tyrosine	0.89819			227.012	180.067	Organic acids and derivatives	forward	0.639951	0.840468	1.61789	0.000821796	0.00380651	0.761422	-0.393232	1.31333	-0.118374
43	Hydrogen phosphate	0.996472			472.116	96.9688	Homogeneous non-metal compounds	forward	133.915	174.929	1.81307	3.23742e-05	0.000286772	0.765539	-0.385452	1.30627	-0.116033
266	3,7-Dimethyluric acid	0.790713			600.159	195.051	Organoheterocyclic compounds	forward	0.0139838	0.0182505	1.4015	0.00502406	0.0153643	0.766211	-0.384187	1.30512	-0.115652
150	4-Methylcatechol	0.928311			23.0424	123.045	Benzenoids	forward	0.187008	0.240168	1.74809	6.04962e-05	0.000451792	0.778654	-0.360947	1.28427	-0.108656
288	3-Methylxanthine	0.746259			333.332	165.04	Organoheterocyclic compounds	forward	3.22723	4.13491	2.03804	6.29858e-09	2.14366e-07	0.780485	-0.357557	1.28125	-0.107635
365	D-Glucuronic acid	0.59039			420.687	193.035	Organic oxygen compounds	forward	0.534846	0.685067	1.32127	0.0132124	0.0307588	0.78072	-0.357123	1.28087	-0.107505
159	Pantothenic acid	0.921826			283.572	218.104	Organooxygen compounds	forward	5.51887	7.05444	1.80983	1.73028e-05	0.000170467	0.782325	-0.354159	1.27824	-0.106613
97	Kojic acid	0.968608			29.9761	141.017	Organoheterocyclic compounds	forward	1.74858	2.21036	1.5445	0.00203322	0.00776625	0.791084	-0.338097	1.26409	-0.101777
260	Xanthurenic acid	0.799249			31.1227	204.03	Organoheterocyclic compounds	forward	0.147425	0.18575	1.84199	8.1806e-06	9.10603e-05	0.793677	-0.333377	1.25996	-0.100356
182	Threonic acid	0.891726			319.763	135.029	Organic oxygen compounds	forward	34.4428	43.3666	1.28726	0.0152819	0.0339667	0.794225	-0.332381	1.25909	-0.100057
225	Racemethionine	0.845786			322.023	148.043	Organic acids and derivatives	forward	11.5279	14.4884	1.58378	0.00449997	0.0141315	0.795669	-0.329759	1.2568	-0.0992673
294	2-Methylguanosine	0.738463			214.459	296.1	Nucleosides, nucleotides, and analogues	forward	0.425919	0.535279	1.40605	0.00710898	0.0198402	0.795696	-0.329711	1.25676	-0.099253
186	3-Hydroxyanthranilic acid	0.887937			51.522	152.035	Benzenoids	forward	0.55275	0.692657	1.217	0.012823	0.030153	0.798014	-0.325515	1.25311	-0.0979897
54	Quinic acid	0.994744			319.762	191.056	Organic oxygen compounds	forward	0.225279	0.281816	1.1752	0.0455716	0.0717695	0.799384	-0.32304	1.25096	-0.0972447
213	Indolelactic acid	0.857682			160.134	204.066	Organoheterocyclic compounds	forward	0.660071	0.818183	1.1762	0.0170733	0.0365943	0.806752	-0.309803	1.23954	-0.09326
164	Cyclic AMP	0.912192			280.717	328.045	Nucleosides, nucleotides, and analogues	forward	1.10193	1.36586	1.57533	0.00121114	0.00520106	0.806767	-0.309777	1.23952	-0.0932521
85	Glycylproline	0.976811			362.866	171.077	Organic acids and derivatives	forward	1.70792	2.09924	1.6541	0.000521119	0.00262297	0.813589	-0.297628	1.22912	-0.089595
82	7-Methylguanine	0.980676			199.725	164.058	Organoheterocyclic compounds	forward	0.857341	1.05313	1.90188	2.17782e-06	2.93482e-05	0.814091	-0.296737	1.22836	-0.0893268
175	Isocitric acid	0.898575			514.448	173.009	Organic acids and derivatives	forward	0.457989	0.562368	1.65871	0.000430708	0.0022479	0.814395	-0.296199	1.22791	-0.0891649
312	N-Acetylneuraminic acid	0.697021			391.188	308.098	Organic oxygen compounds	forward	0.205488	0.251974	1.19082	0.0315264	0.0561425	0.815514	-0.294219	1.22622	-0.0885688
253	5-Thymidylic acid	0.808691			426.368	321.05	Nucleosides, nucleotides, and analogues	forward	0.112573	0.137989	1.89775	2.9634e-06	3.85044e-05	0.815813	-0.293689	1.22577	-0.0884092
353	3,4-Dihydroxymandelic acid	0.618067			48.1242	183.03	Benzenoids	forward	0.221771	0.271157	1.19933	0.0164645	0.0357226	0.817872	-0.290053	1.22268	-0.0873145
160	myo-Inositol	0.920298			405.406	179.056	Organic oxygen compounds	forward	6.00591	7.3331	1.78091	6.5536e-05	0.000476043	0.819014	-0.28804	1.22098	-0.0867087
264	D-Xylitol	0.791603			245.078	151.061	Organic oxygen compounds	forward	1.54161	1.8794	1.83728	0.00010248	0.000687349	0.82027	-0.285829	1.21911	-0.086043
197	Oxoadipic acid	0.879392			194.063	159.03	Organic acids and derivatives	forward	0.642885	0.772598	1.51903	0.00141816	0.00590528	0.832108	-0.265157	1.20177	-0.0798201
339	Malonic acid	0.644123			254.149	103.003	Organic acids and derivatives	forward	0.164075	0.195481	1.32421	0.0171732	0.0367352	0.839339	-0.252674	1.19141	-0.0760626
269	Aldehydo-D-xylose	0.789022			324.288	149.045	Organic oxygen compounds	forward	18.9001	22.5116	1.64701	0.000489352	0.00248973	0.839572	-0.252274	1.19108	-0.075942
121	Citramalic acid	0.951976			481.21	147.03	Lipids and lipid-like molecules	forward	0.744783	0.886537	1.47931	0.00325094	0.011071	0.840104	-0.251361	1.19033	-0.0756671
379	DL-Dopa	0.560676			312.987	196.061	Organic acids and derivatives	forward	0.343221	0.408331	1.30489	0.0120737	0.0289527	0.840546	-0.250601	1.1897	-0.0754385
385	Hippuric acid	0.540143			95.6707	178.051	Benzenoids	forward	0.334221	0.39641	1.46589	0.00466407	0.0145246	0.843121	-0.246189	1.18607	-0.0741102
83	L-Asparagine	0.980394			390.058	131.046	Organic acids and derivatives	forward	32.8906	38.92	1.93007	1.30626e-06	1.88298e-05	0.845082	-0.242837	1.18332	-0.0731012
135	N-Acetyl-L-methionine	0.938006			213.325	190.054	Organic acids and derivatives	forward	6.95257	8.21668	1.65662	0.000338801	0.00184681	0.846154	-0.241008	1.18182	-0.0725505
340	D-Ribose	0.640803			345.85	149.045	Organic oxygen compounds	forward	1.05315	1.24433	1.70781	0.000146165	0.000932073	0.846355	-0.240664	1.18154	-0.0724472
199	Glycyl-glycine	0.876478			359.472	131.046	Organic acids and derivatives	forward	1.26953	1.49976	1.50729	0.00316874	0.0108586	0.846488	-0.240439	1.18135	-0.0723794
279	2-Ketobutyric acid	0.773857			54.9516	101.024	Organic acids and derivatives	forward	6.78239	8.00885	1.36659	0.00577516	0.0170564	0.846863	-0.2398	1.18083	-0.0721869
218	N-Acetylhistidine	0.851442			328.817	196.073	Organic acids and derivatives	forward	0.456929	0.539394	1.82175	1.9442e-05	0.000188375	0.847114	-0.239372	1.18048	-0.0720582
200	Hypoxanthine	0.875665			229.236	135.031	Organoheterocyclic compounds	forward	0.724409	0.854742	1.52829	0.00188486	0.0073461	0.847517	-0.238686	1.17992	-0.0718516
75	L-Arginine	0.987316			529.292	173.104	Organic acids and derivatives	forward	61.8429	72.8471	1.6762	0.000478204	0.00244414	0.848941	-0.236264	1.17794	-0.0711226
235	Inosinic acid	0.835161			459.515	347.04	Nucleosides, nucleotides, and analogues	forward	0.21771	0.254671	1.54844	0.00210719	0.00796954	0.854866	-0.22623	1.16977	-0.0681019
92	Mesaconic acid	0.971548			444.63	129.019	Lipids and lipid-like molecules	forward	4.09398	4.77597	1.86187	8.28771e-06	9.20224e-05	0.857203	-0.222291	1.16658	-0.0669162
259	D-Glycero-D-galacto-heptitol	0.803937			341.307	211.082	Organic oxygen compounds	forward	0.075413	0.0877054	1.48102	0.00256651	0.0092261	0.859844	-0.217853	1.163	-0.0655802
140	cis-Aconitic acid	0.93544			444.63	173.009	Organic acids and derivatives	forward	6.85792	7.95108	1.8432	1.17044e-05	0.000122484	0.862515	-0.213379	1.1594	-0.0642334
65	But-2-enoic acid	0.990409			456.082	85.0288	Lipids and lipid-like molecules	forward	1.63637	1.89581	1.73548	0.000122728	0.000801058	0.863147	-0.212322	1.15855	-0.0639153
33	2-Furoic acid	0.997705			519.725	111.008	Organoheterocyclic compounds	forward	3.26883	3.77527	1.57622	0.00100001	0.00444579	0.865853	-0.207805	1.15493	-0.0625557
193	N-Acetyl-L-tyrosine	0.882999			237.342	222.077	Organic acids and derivatives	forward	0.450151	0.518567	1.23575	0.0150356	0.0335902	0.868066	-0.204123	1.15199	-0.0614472
422	Ecgonine	0.388875			189.629	184.098	Alkaloids and derivatives	forward	0.23721	0.27191	1.18779	0.0212688	0.0428354	0.872384	-0.196964	1.14628	-0.0592922
208	Glycerol	0.865634			96.6625	91.0394	Organic oxygen compounds	forward	0.0929608	0.106511	1.16974	0.0290344	0.053168	0.872783	-0.196304	1.14576	-0.0590935
123	Guanosine	0.950345			279.062	282.085	Nucleosides, nucleotides, and analogues	forward	15.0165	17.1745	1.64221	0.000414755	0.00218036	0.874348	-0.19372	1.14371	-0.0583155
27	Imidazoleacetic acid	0.999379			67.3755	125.035	Organoheterocyclic compounds	forward	48.193	54.8487	1.605	0.00102074	0.00451739	0.878653	-0.186635	1.13811	-0.0561827
413	Curcumin	0.42521			334.488	367.119	Phenylpropanoids and polyketides	forward	0.0656239	0.0746404	1.12174	0.0331711	0.0580758	0.879201	-0.185734	1.1374	-0.0559116
88	N-Carboxyethyl-g-aminobutyric acid	0.973124			425.255	174.077	Organic acids and derivatives	forward	0.190247	0.216226	1.8731	4.71144e-06	5.72942e-05	0.879855	-0.184662	1.13655	-0.0555888
78	(R)-3-Hydroxybutyric acid	0.984202			242.805	103.039	Organic acids and derivatives	forward	1.14241	1.2979	1.25016	0.0140632	0.0320653	0.880196	-0.184104	1.13611	-0.0554208
68	trans-Aconitic acid	0.99			456.082	173.009	Organic acids and derivatives	forward	1.54441	1.75372	1.48966	0.00312749	0.010751	0.880651	-0.183358	1.13552	-0.0551962
156	3,4-Dihydroxybenzaldehyde	0.923316			49.0738	137.024	Benzenoids	forward	3.78686	4.29233	1.24824	0.0179884	0.0379683	0.882238	-0.18076	1.13348	-0.0544141
13	2,6-diaminohexanoic acid	0.999878			538.374	145.098	Organic acids and derivatives	forward	102.756	116.316	1.14943	0.0380806	0.0634774	0.883426	-0.178819	1.13196	-0.0538299
351	Desaminotyrosine	0.621455			142.035	165.056	Phenylpropanoids and polyketides	forward	8.80771	9.95176	1.59511	0.000817155	0.00378922	0.88504	-0.176185	1.12989	-0.0530369
134	L-Threonine	0.938659			365.127	118.05	Organic acids and derivatives	forward	75.3521	85.0393	1.71504	0.000467723	0.00240103	0.886085	-0.174482	1.12856	-0.0525244
263	dCMP	0.791877			456.084	306.05	Nucleosides, nucleotides, and analogues	forward	0.0547727	0.0617922	1.28975	0.0151339	0.0337409	0.886401	-0.173968	1.12816	-0.0523697
20	gamma-Aminobutyric acid	0.999637			390.015	102.055	Organic acids and derivatives	forward	29.8256	33.6372	1.45888	0.00435687	0.0137858	0.886686	-0.173505	1.1278	-0.0522303
334	Diethylphosphate	0.657522			195.191	153.032	Organic acids and derivatives	forward	3.30852	3.72293	1.40049	0.00432336	0.0137045	0.888688	-0.170251	1.12525	-0.0512508
262	Arbutin	0.797236			69.6363	271.083	Organic oxygen compounds	forward	2.13836	2.40486	1.31204	0.0105058	0.0263371	0.889183	-0.169448	1.12463	-0.0510088
8	D-Alanine	0.999981			361.735	88.0396	Organic acids and derivatives	forward	195.709	220.043	1.62603	0.00044348	0.00230126	0.889411	-0.169077	1.12434	-0.0508973
284	Pseudouridine	0.756371			255.344	243.062	Nucleosides, nucleotides, and analogues	forward	1.50097	1.6854	1.76632	5.76808e-05	0.000437641	0.890575	-0.167191	1.12287	-0.0503294
56	4-Hydroxy-2-pyrrolidinecarboxylic acid	0.994188			266.054	130.051	Organic acids and derivatives	forward	8.25326	9.26697	1.38438	0.0058498	0.0172207	0.890611	-0.167133	1.12283	-0.0503122
146	N-a-Acetyl-L-arginine	0.930071			386.657	215.115	Organic acids and derivatives	forward	0.420687	0.471917	1.52661	0.00186511	0.00728888	0.891443	-0.165786	1.12178	-0.0499065
362	beta-D-Glucosamine	0.59787			409.337	214.049	Organooxygen compounds	forward	9.98773	11.1985	1.53318	0.00188589	0.00734907	0.891882	-0.165075	1.12122	-0.0496924
311	Betamipron	0.706252			39.0584	192.067	Organic acids and derivatives	forward	0.556093	0.623505	1.03873	0.0470102	0.0733245	0.891883	-0.165074	1.12122	-0.0496923
338	1-deoxy-1-(N6-lysino)-D-fructose	0.644643			538.383	132.03	Organic acids and derivatives	forward	0.296393	0.331945	1.30523	0.0135078	0.0312103	0.892898	-0.163433	1.11995	-0.0491982
255	3-Aminoisobutanoic acid	0.807997			339.032	102.055	Organic acids and derivatives	forward	1.82303	2.03994	1.65202	0.000420901	0.0022065	0.893669	-0.162187	1.11898	-0.0488231
301	5-Hydroxy-L-tryptophan	0.730298			94.5483	219.078	Organoheterocyclic compounds	forward	17.4112	19.4603	1.48694	0.00626837	0.0181228	0.894706	-0.160515	1.11769	-0.0483198
89	2-Hydroxybutyric acid	0.972795			196.33	103.039	Organic acids and derivatives	forward	13.5285	15.1125	1.71994	0.000121817	0.000796069	0.895186	-0.159741	1.11709	-0.0480869
37	Itaconic acid	0.997359			456.082	129.019	Lipids and lipid-like molecules	forward	4.1462	4.63037	1.75093	9.35201e-05	0.000635007	0.895435	-0.15934	1.11678	-0.0479661
423	Enterodiol	0.387723			177.109	301.141	Lignans, neolignans and related compounds	forward	6.87069	7.66793	1.62582	0.000575599	0.00284893	0.896029	-0.158383	1.11604	-0.047678
14	L-Proline	0.999842			325.418	114.055	Organic acids and derivatives	forward	88.4552	98.6447	1.60863	0.00062406	0.00304369	0.896706	-0.157293	1.11519	-0.04735
42	Isobutyric acid	0.996502			94.4806	87.0444	Organic acids and derivatives	forward	4.38652	4.88753	1.46861	0.00298993	0.0103872	0.897491	-0.15603	1.11422	-0.0469697
57	trans-Cinnamic acid	0.994181			274.537	147.045	Phenylpropanoids and polyketides	forward	13.6239	15.1677	1.47361	0.00253863	0.00915178	0.898217	-0.154864	1.11332	-0.0466188
9	Pyrrolidonecarboxylic acid	0.999971			312.984	128.035	Organic acids and derivatives	forward	410.876	456.847	1.69109	0.000236917	0.00139194	0.899374	-0.153008	1.11189	-0.0460599
71	Uridine	0.988211			166.941	243.062	Nucleosides, nucleotides, and analogues	forward	105.959	117.663	1.75513	7.42035e-05	0.000519003	0.900524	-0.151163	1.11046	-0.0455045
67	(Â±)-Tryptophan	0.990259			279.047	203.082	Organoheterocyclic compounds	forward	67.7398	75.1368	1.61484	0.000636271	0.00309187	0.901552	-0.149517	1.1092	-0.0450091
64	Alanylglycine	0.991398			334.493	145.062	Organic acids and derivatives	forward	0.715421	0.793225	1.30274	0.0112692	0.0276294	0.901914	-0.148938	1.10875	-0.0448349
15	Glycine	0.999756			378.719	74.024	Organic acids and derivatives	forward	5.17273	5.73248	1.42943	0.00487541	0.0150212	0.902353	-0.148236	1.10821	-0.0446234
228	D-Xylulose	0.84254			299.42	149.045	Organooxygen compounds	forward	4.64079	5.12798	1.3734	0.00627951	0.0181463	0.904993	-0.144021	1.10498	-0.0433547
426	Methyldopa	0.348539			103.585	210.077	Phenylpropanoids and polyketides	forward	1.09714	1.2123	1.13129	0.036008	0.0612615	0.90501	-0.143994	1.10496	-0.0433466
417	Deoxyadenosine	0.407124			431.492	286.068	Nucleosides, nucleotides, and analogues	forward	0.044015	0.048542	1.18108	0.0235782	0.0461175	0.906741	-0.141237	1.10285	-0.0425166
4	L-Norleucine	1			290.895	130.087	Organic acids and derivatives	forward	520.539	573.775	1.67049	0.000283517	0.00160317	0.907218	-0.140479	1.10227	-0.0422883
72	Maleic acid	0.988122			44.7284	115.003	Organic acids and derivatives	forward	6.52263	7.18522	1.56658	0.00117237	0.00506425	0.907785	-0.139577	1.10158	-0.042017
190	L-Serine	0.885986			390.061	104.035	Organic acids and derivatives	forward	40	43.9779	1.38852	0.00732841	0.0202691	0.909548	-0.136779	1.09945	-0.0411745
342	3-(2-Hydroxyphenyl)propanoic acid	0.635103			160.163	165.056	Phenylpropanoids and polyketides	forward	1.90369	2.0914	1.11155	0.0357074	0.0609325	0.910244	-0.135675	1.09861	-0.0408422
61	Cytidine 2',3'-cyclic phosphate	0.993393			335.623	304.034	Nucleosides, nucleotides, and analogues	forward	0.965948	1.06107	1.2979	0.0110589	0.0272791	0.910354	-0.1355	1.09847	-0.0407897
142	L-Phenylalanine	0.933472			274.53	164.071	Organic acids and derivatives	forward	376.344	412.98	1.50808	0.00192657	0.00746596	0.91129	-0.134018	1.09735	-0.0403433
18	Uracil	0.999689			168.07	111.019	Organoheterocyclic compounds	forward	15.3143	16.7781	1.75803	5.62246e-05	0.000430143	0.912757	-0.131698	1.09558	-0.039645
120	L-Arabitol	0.952116			96.7864	151.061	Organic oxygen compounds	forward	6.07006	6.64685	1.36933	0.00680135	0.0192257	0.913222	-0.130962	1.09502	-0.0394235
94	L-Aspartic acid	0.970595			415.004	132.03	Organic acids and derivatives	forward	64.0189	70.0662	1.44024	0.00393788	0.0127736	0.913692	-0.130221	1.09446	-0.0392004
6	L-Valine	1			315.241	116.071	Organic acids and derivatives	forward	197.817	216.491	1.28345	0.0131058	0.0305941	0.91374	-0.130144	1.0944	-0.0391773
127	Cytosine	0.944141			209.923	110.035	Organoheterocyclic compounds	forward	1.00766	1.10102	1.60578	0.000754977	0.00355387	0.915204	-0.127835	1.09265	-0.0384823
113	1,2,3-Trihydroxybenzene	0.957108			433.246	125.024	Benzenoids	forward	0.42805	0.467651	1.14384	0.0325862	0.0573957	0.91532	-0.127652	1.09251	-0.0384271
280	Hydrocinnamic acid	0.770037			87.7454	149.06	Phenylpropanoids and polyketides	forward	5.67953	6.19172	1.08821	0.0430535	0.0689738	0.917279	-0.124568	1.09018	-0.0374987
58	Dethiobiotin	0.994002			302.795	213.124	Lipids and lipid-like molecules	forward	5.93771	6.46695	1.48475	0.00241696	0.00882249	0.918163	-0.123178	1.08913	-0.0370802
361	N-Acetyl-glucosamine 1-phosphate	0.599045			453.803	300.049	Organic oxygen compounds	forward	0.683637	0.743787	1.30797	0.01243	0.0295294	0.91913	-0.121659	1.08799	-0.0366229
100	Citraconic acid	0.9668			401.404	129.019	Lipids and lipid-like molecules	forward	0.902228	0.979075	1.2116	0.0219121	0.043769	0.92151	-0.117928	1.08517	-0.0354998
101	L-Histidine	0.964418			412.735	154.062	Organic acids and derivatives	forward	2.38396	2.57864	1.21762	0.0292262	0.0533994	0.924504	-0.113249	1.08166	-0.0340913
74	Indoxyl sulfate	0.987414			27.7095	212.002	Organic acids and derivatives	forward	2.25838	2.44183	1.31147	0.0116005	0.0281727	0.924875	-0.11267	1.08123	-0.0339172
268	L-Theanine	0.789574			300.32	173.093	Organic acids and derivatives	forward	9.24247	9.98186	1.15436	0.0297513	0.054028	0.925926	-0.111031	1.08	-0.0334235
21	Creatinine	0.999616			180.494	112.051	Organic acids and derivatives	forward	4.14405	4.46563	1.40449	0.00526385	0.015907	0.927988	-0.107821	1.0776	-0.0324575
250	Glycyl-Valine	0.812481			318.633	173.093	Organic acids and derivatives	forward	17.0931	18.3973	1.36411	0.0075146	0.0206591	0.92911	-0.106079	1.0763	-0.0319328
144	Succinic acid semialdehyde	0.931835			69.6362	101.024	Lipids and lipid-like molecules	forward	37.0876	39.9094	1.42813	0.00412771	0.0132239	0.929295	-0.105791	1.07608	-0.0318463
275	D-Mannose	0.775592			69.6362	179.056	Organic oxygen compounds	forward	10.6517	11.446	1.42373	0.00406122	0.0130675	0.930603	-0.103762	1.07457	-0.0312354
174	Adenosine	0.899439			180.524	266.089	Nucleosides, nucleotides, and analogues	forward	0.469231	0.499783	1.11836	0.037679	0.0630551	0.938869	-0.0910041	1.06511	-0.027395
346	Caffeine	0.629081			328.821	193.072	Organoheterocyclic compounds	forward	1.02855	1.09518	1.24844	0.0154267	0.0341863	0.93916	-0.090557	1.06478	-0.0272604
106	L-Tyrosine	0.962279			318.631	180.066	Organic acids and derivatives	forward	84.2205	89.5715	1.3148	0.00990261	0.0252741	0.94026	-0.0888682	1.06354	-0.026752
32	Genistein	0.998067			117.18	269.046	Phenylpropanoids and polyketides	forward	2.72016	2.52968	1.35147	0.00841125	0.0224731	1.0753	0.10474	0.929973	0.0315298
96	9,10-DHOME	0.969594			66.2465	313.239	Lipids and lipid-like molecules	forward	3.07154	2.80736	1.07584	0.0401143	0.0656246	1.0941	0.129747	0.913992	0.0390577
110	Genistin	0.959336			212.193	431.099	Phenylpropanoids and polyketides	forward	0.0588274	0.0497237	1.46174	0.00424997	0.0135254	1.18308	0.242553	0.845248	0.0730156
355	gamma-Glutamylalanine	0.614586			311.855	217.083	Organic acids and derivatives	forward	6.26757	5.16615	1.57558	0.0010988	0.00480012	1.2132	0.278816	0.824267	0.0839321
290	Indoleacetic acid	0.743186			38.0385	174.056	Organoheterocyclic compounds	forward	1.3168	1.04034	1.31265	0.00851294	0.0226723	1.26574	0.339984	0.79005	0.102345
124	Erythrono-1,4-lactone	0.948992			143.182	117.019	Organoheterocyclic compounds	forward	2.14071	1.6567	1.30316	0.0160721	0.0351494	1.29215	0.369773	0.773904	0.111313
137	N-Methylhydantoin	0.936809			41.3364	113.035	Organoheterocyclic compounds	forward	1.66985	1.18906	1.85919	1.80931e-05	0.000177134	1.40435	0.489902	0.712074	0.147475
22	Oleic acid	0.999611			43.5951	281.249	Lipids and lipid-like molecules	forward	64.0272	41.3212	1.34565	0.0081016	0.0218583	1.5495	0.631803	0.645369	0.190192
189	S-Adenosylhomocysteine	0.886177			397.428	383.115	Nucleosides, nucleotides, and analogues	forward	0.218446	0.0870227	1.33913	0.010496	0.0263201	2.51022	1.32781	0.398371	0.399712
