# Supplementary material for: Euglena gracilis Promotes Lactobacillus Growth and Antioxidants Accumulation as a Potential Next-Generation Prebiotic
Source: Front Nutr. 2022 Jun 22;9:864565. doi: 10.3389/fnut.2022.864565 (PMC9257220; doi:10.3389/fnut.2022.864565)
Supplement: Supplementary file 3 [file Table_3.XLSX]

## Sheet: file explanation
Name	Description
Pathway	KEGG pathway ID
Description	Pathway name
# compounds (dem)	Number of differential metabolites within this pathway
Compounds (dem)	KEGG COMPOUND ID of metabolites within this pathway
# compounds (all)	Number of all detected metabiltes
Compounds (all)	KEGG COMPOUND ID of detected metabolites within this pathway

## Sheet: POS HE+ vs control
Pathway	Description	# compounds (dem)	Compounds (dem)	# compounds (all)	Compounds (all)
cvr01100	Metabolic pathways - Chlorella variabilis	39	C00153;C00719;C00253;C00515;C00106;C00055;C00208;C00170;C01079;C00255;C06563;C00327;C02291;C04092;C06195;C03519;C14279;C00021;C05828;C01005;C00777;C01909;C00847;C00555;C00346;C00299;C02505;C00431;C03428;C00157;C00217;C00449;C00137;C02888;C05843;C05963;C05512;C00330;C00491	153	C00049;C00183;C00763;C00791;C00147;C00380;C00212;C00262;C03114;C00153;C00719;C00253;C00294;C00515;C00633;C00408;C00047;C04294;C00065;C00079;C02237;C00106;C00242;C00463;C00188;C00055;C00123;C00385;C00025;C00575;C00601;C00208;C00170;C02946;C00073;C00588;C01888;C01262;C08325;C01079;C00255;C02218;C06563;C00407;C00860;C07083;C00388;C00327;C00152;C02291;C05578;C00836;C04092;C00082;C06195;C00386;C00144;…
cvr01110	Biosynthesis of secondary metabolites - Chlorella variabilis	9	C00253;C01079;C00255;C06563;C00327;C02291;C03428;C00157;C00449	46	C00049;C00183;C00253;C10208;C00408;C00047;C00065;C00079;C00463;C00188;C00123;C00385;C00025;C00073;C06180;C08325;C01079;C00255;C06563;C00407;C00860;C00388;C00327;C00152;C02291;C00082;C00062;C16666;C00355;C00852;C00956;C00180;C08580;C00078;C00500;C01180;C03005;C03758;C00148;C00666;C03428;C00157;C00037;C00449;C00350;C00130
cvr02010	ABC transporters - Chlorella variabilis	8	C00719;C00208;C00255;C00299;C00137;C05512;C00330;C00491	31	C00049;C00183;C00212;C00719;C00294;C00047;C00065;C00079;C00188;C00123;C00025;C00208;C00255;C00407;C00009;C00062;C00089;C00559;C00387;C00299;C00148;C00064;C00881;C00037;C00137;C00492;C00245;C05512;C00330;C00491;C00120
cvr00270	Cysteine and methionine metabolism - Chlorella variabilis	5	C00170;C02291;C00021;C01005;C00491	10	C00049;C00065;C00170;C00073;C02218;C02291;C00021;C01005;C01180;C00491
cvr01230	Biosynthesis of amino acids - Chlorella variabilis	5	C00327;C02291;C00021;C01005;C00449	26	C00049;C00183;C00047;C00065;C00079;C00188;C00123;C00025;C00073;C00407;C00860;C00327;C00152;C02291;C00082;C00062;C00021;C00956;C01005;C00078;C15532;C00148;C00064;C00666;C00037;C00449
cvr00230	Purine metabolism - Chlorella variabilis	3	C06195;C05512;C00330	17	C00147;C00212;C00262;C00294;C00242;C00385;C00575;C06195;C00144;C00559;C00387;C00064;C04051;C00037;C05512;C00330;C00130
cvr00240	Pyrimidine metabolism - Chlorella variabilis	3	C00106;C00055;C00299	9	C00380;C00106;C00055;C02376;C00299;C00064;C00881;C02067;C01168
cvr00260	Glycine, serine and threonine metabolism - Chlorella variabilis	3	C00719;C02291;C01005	9	C00049;C00719;C00065;C00188;C01888;C02291;C01005;C00078;C00037
cvr00310	Lysine degradation - Chlorella variabilis	3	C04092;C00431;C00449	13	C00408;C00047;C04092;C16741;C00164;C00956;C02727;C05554;C00431;C05548;C00990;C00037;C00449
cvr00360	Phenylalanine metabolism - Chlorella variabilis	3	C03519;C02505;C05853	8	C00079;C00601;C00082;C03519;C00180;C02505;C05598;C05853
cvr00564	Glycerophospholipid metabolism - Chlorella variabilis	3	C04230;C00346;C00157	7	C00588;C00307;C04230;C00346;C00157;C06772;C00350
cvr00760	Nicotinate and nicotinamide metabolism - Chlorella variabilis	3	C00153;C00253;C05843	7	C00049;C00153;C00253;C01004;C00003;C05842;C05843
cvr00330	Arginine and proline metabolism - Chlorella variabilis	2	C00555;C00431	11	C00763;C00791;C00025;C02946;C00062;C03564;C00555;C02714;C00148;C00431;C04498
cvr00410	beta-Alanine metabolism - Chlorella variabilis	2	C00106;C00555	6	C00049;C00106;C01262;C00386;C00555;C05665
cvr00590	Arachidonic acid metabolism - Chlorella variabilis	2	C00157;C05963	9	C00584;C05951;C05964;C06462;C00157;C02166;C05963;C06315;C05957
cvr00960	Tropane, piperidine and pyridine alkaloid biosynthesis - Chlorella variabilis	2	C00253;C04092	9	C00253;C00408;C00047;C01746;C00079;C06180;C00407;C04092;C10858

## Sheet: POS AE+ vs control
Pathway	Description	# compounds (dem)	Compounds (dem)	# compounds (all)	Compounds (all)
cvr01100	Metabolic pathways - Chlorella variabilis	48	C03114;C00153;C00719;C00253;C00515;C00055;C00575;C00170;C01262;C01079;C00255;C06563;C04092;C06195;C00314;C14279;C00021;C16741;C01005;C00534;C00777;C00780;C00078;C01909;C00500;C00555;C01180;C00346;C00387;C15532;C00547;C05951;C03033;C02505;C00431;C00881;C05964;C00157;C04051;C00449;C02888;C05843;C05963;C00330;C00350;C00491;C00130;C00120	153	C00049;C00183;C00763;C00791;C00147;C00380;C00212;C00262;C03114;C00153;C00719;C00253;C00294;C00515;C00633;C00408;C00047;C04294;C00065;C00079;C02237;C00106;C00242;C00463;C00188;C00055;C00123;C00385;C00025;C00575;C00601;C00208;C00170;C02946;C00073;C00588;C01888;C01262;C08325;C01079;C00255;C02218;C06563;C00407;C00860;C07083;C00388;C00327;C00152;C02291;C05578;C00836;C04092;C00082;C06195;C00386;C00144;…
cvr01110	Biosynthesis of secondary metabolites - Chlorella variabilis	15	C00253;C10208;C06180;C01079;C00255;C06563;C08580;C00078;C00500;C01180;C03005;C00157;C00449;C00350;C00130	46	C00049;C00183;C00253;C10208;C00408;C00047;C00065;C00079;C00463;C00188;C00123;C00385;C00025;C00073;C06180;C08325;C01079;C00255;C06563;C00407;C00860;C00388;C00327;C00152;C02291;C00082;C00062;C16666;C00355;C00852;C00956;C00180;C08580;C00078;C00500;C01180;C03005;C03758;C00148;C00666;C03428;C00157;C00037;C00449;C00350;C00130
cvr02010	ABC transporters - Chlorella variabilis	7	C00719;C00255;C00387;C00881;C00330;C00491;C00120	31	C00049;C00183;C00212;C00719;C00294;C00047;C00065;C00079;C00188;C00123;C00025;C00208;C00255;C00407;C00009;C00062;C00089;C00559;C00387;C00299;C00148;C00064;C00881;C00037;C00137;C00492;C00245;C05512;C00330;C00491;C00120
cvr00230	Purine metabolism - Chlorella variabilis	6	C00575;C06195;C00387;C04051;C00330;C00130	17	C00147;C00212;C00262;C00294;C00242;C00385;C00575;C06195;C00144;C00559;C00387;C00064;C04051;C00037;C05512;C00330;C00130
cvr00270	Cysteine and methionine metabolism - Chlorella variabilis	5	C00170;C00021;C01005;C01180;C00491	10	C00049;C00065;C00170;C00073;C02218;C02291;C00021;C01005;C01180;C00491
cvr01230	Biosynthesis of amino acids - Chlorella variabilis	5	C00021;C01005;C00078;C15532;C00449	26	C00049;C00183;C00047;C00065;C00079;C00188;C00123;C00025;C00073;C00407;C00860;C00327;C00152;C02291;C00082;C00062;C00021;C00956;C01005;C00078;C15532;C00148;C00064;C00666;C00037;C00449
cvr00310	Lysine degradation - Chlorella variabilis	4	C04092;C16741;C00431;C00449	13	C00408;C00047;C04092;C16741;C00164;C00956;C02727;C05554;C00431;C05548;C00990;C00037;C00449
cvr00564	Glycerophospholipid metabolism - Chlorella variabilis	4	C04230;C00346;C00157;C00350	7	C00588;C00307;C04230;C00346;C00157;C06772;C00350
cvr00590	Arachidonic acid metabolism - Chlorella variabilis	4	C05951;C05964;C00157;C05963	9	C00584;C05951;C05964;C06462;C00157;C02166;C05963;C06315;C05957
cvr00760	Nicotinate and nicotinamide metabolism - Chlorella variabilis	4	C00153;C00253;C01004;C05843	7	C00049;C00153;C00253;C01004;C00003;C05842;C05843
cvr00960	Tropane, piperidine and pyridine alkaloid biosynthesis - Chlorella variabilis	4	C00253;C06180;C04092;C10858	9	C00253;C00408;C00047;C01746;C00079;C06180;C00407;C04092;C10858
cvr00260	Glycine, serine and threonine metabolism - Chlorella variabilis	3	C00719;C01005;C00078	9	C00049;C00719;C00065;C00188;C01888;C02291;C01005;C00078;C00037
cvr00360	Phenylalanine metabolism - Chlorella variabilis	3	C02505;C05598;C05853	8	C00079;C00601;C00082;C03519;C00180;C02505;C05598;C05853
cvr00380	Tryptophan metabolism - Chlorella variabilis	3	C05834;C00780;C00078	11	C00463;C05834;C01717;C00780;C00078;C00954;C10164;C02470;C05647;C02938;C03824
cvr00860	Porphyrin and chlorophyll metabolism - Chlorella variabilis	3	C03114;C01079;C00500	6	C03114;C00188;C00025;C01079;C00500;C00037
cvr00240	Pyrimidine metabolism - Chlorella variabilis	2	C00055;C00881	9	C00380;C00106;C00055;C02376;C00299;C00064;C00881;C02067;C01168
cvr00330	Arginine and proline metabolism - Chlorella variabilis	2	C00555;C00431	11	C00763;C00791;C00025;C02946;C00062;C03564;C00555;C02714;C00148;C00431;C04498
cvr00410	beta-Alanine metabolism - Chlorella variabilis	2	C01262;C00555	6	C00049;C00106;C01262;C00386;C00555;C05665
cvr00740	Riboflavin metabolism - Chlorella variabilis	2	C03114;C00255	3	C03114;C00255;C01007
cvr00750	Vitamin B6 metabolism - Chlorella variabilis	2	C00314;C00534	4	C00314;C00534;C00847;C00250
cvr00780	Biotin metabolism - Chlorella variabilis	2	C01909;C00120	3	C00047;C01909;C00120
cvr00966	Glucosinolate biosynthesis - Chlorella variabilis	2	C00078;C01180	8	C00183;C00079;C00123;C00073;C00407;C00082;C00078;C01180
cvr00970	Aminoacyl-tRNA biosynthesis - Chlorella variabilis	2	C01005;C00078	18	C00049;C00183;C00047;C00065;C00079;C00188;C00123;C00025;C00073;C00407;C00152;C00082;C00062;C01005;C00078;C00148;C00064;C00037
cvr01210	2-Oxocarboxylic acid metabolism - Chlorella variabilis	2	C00078;C01180	12	C00049;C00183;C00047;C00079;C00123;C00025;C00073;C00407;C00082;C00956;C00078;C01180

## Sheet: 黄+MRS+菌_VS_绿+MRS+菌
Pathway	Description	# compounds (dem)	Compounds (dem)	# compounds (all)	Compounds (all)
cvr01100	Metabolic pathways - Chlorella variabilis	44	C03114;C00153;C00719;C00515;C00106;C00055;C00575;C00208;C01262;C06563;C00860;C00388;C00327;C04092;C06195;C00314;C03519;C14279;C05827;C05828;C01005;C00777;C00780;C00078;C01909;C00500;C00847;C00555;C01180;C00346;C00547;C05951;C03033;C00431;C05964;C00157;C04051;C00449;C05512;C00350;C00491;C00130;C00120;C04498	153	C00049;C00183;C00763;C00791;C00147;C00380;C00212;C00262;C03114;C00153;C00719;C00253;C00294;C00515;C00633;C00408;C00047;C04294;C00065;C00079;C02237;C00106;C00242;C00463;C00188;C00055;C00123;C00385;C00025;C00575;C00601;C00208;C00170;C02946;C00073;C00588;C01888;C01262;C08325;C01079;C00255;C02218;C06563;C00407;C00860;C07083;C00388;C00327;C00152;C02291;C05578;C00836;C04092;C00082;C06195;C00386;C00144;…
cvr01110	Biosynthesis of secondary metabolites - Chlorella variabilis	15	C10208;C06180;C06563;C00860;C00388;C00327;C08580;C00078;C00500;C01180;C03005;C00157;C00449;C00350;C00130	46	C00049;C00183;C00253;C10208;C00408;C00047;C00065;C00079;C00463;C00188;C00123;C00385;C00025;C00073;C06180;C08325;C01079;C00255;C06563;C00407;C00860;C00388;C00327;C00152;C02291;C00082;C00062;C16666;C00355;C00852;C00956;C00180;C08580;C00078;C00500;C01180;C03005;C03758;C00148;C00666;C03428;C00157;C00037;C00449;C00350;C00130
cvr00230	Purine metabolism - Chlorella variabilis	5	C00575;C06195;C04051;C05512;C00130	17	C00147;C00212;C00262;C00294;C00242;C00385;C00575;C06195;C00144;C00559;C00387;C00064;C04051;C00037;C05512;C00330;C00130
cvr00340	Histidine metabolism - Chlorella variabilis	5	C01262;C00860;C00388;C05827;C05828	12	C00049;C00025;C01262;C00860;C00388;C00386;C05827;C05828;C01152;C05130;C05575;C02835
cvr01230	Biosynthesis of amino acids - Chlorella variabilis	5	C00860;C00327;C01005;C00078;C00449	26	C00049;C00183;C00047;C00065;C00079;C00188;C00123;C00025;C00073;C00407;C00860;C00327;C00152;C02291;C00082;C00062;C00021;C00956;C01005;C00078;C15532;C00148;C00064;C00666;C00037;C00449
cvr02010	ABC transporters - Chlorella variabilis	5	C00719;C00208;C05512;C00491;C00120	31	C00049;C00183;C00212;C00719;C00294;C00047;C00065;C00079;C00188;C00123;C00025;C00208;C00255;C00407;C00009;C00062;C00089;C00559;C00387;C00299;C00148;C00064;C00881;C00037;C00137;C00492;C00245;C05512;C00330;C00491;C00120
cvr00380	Tryptophan metabolism - Chlorella variabilis	4	C05834;C00780;C00078;C05647	11	C00463;C05834;C01717;C00780;C00078;C00954;C10164;C02470;C05647;C02938;C03824
cvr00564	Glycerophospholipid metabolism - Chlorella variabilis	4	C04230;C00346;C00157;C00350	7	C00588;C00307;C04230;C00346;C00157;C06772;C00350
cvr00260	Glycine, serine and threonine metabolism - Chlorella variabilis	3	C00719;C01005;C00078	9	C00049;C00719;C00065;C00188;C01888;C02291;C01005;C00078;C00037
cvr00270	Cysteine and methionine metabolism - Chlorella variabilis	3	C01005;C01180;C00491	10	C00049;C00065;C00170;C00073;C02218;C02291;C00021;C01005;C01180;C00491
cvr00310	Lysine degradation - Chlorella variabilis	3	C04092;C00431;C00449	13	C00408;C00047;C04092;C16741;C00164;C00956;C02727;C05554;C00431;C05548;C00990;C00037;C00449
cvr00330	Arginine and proline metabolism - Chlorella variabilis	3	C00555;C00431;C04498	11	C00763;C00791;C00025;C02946;C00062;C03564;C00555;C02714;C00148;C00431;C04498
cvr00410	beta-Alanine metabolism - Chlorella variabilis	3	C00106;C01262;C00555	6	C00049;C00106;C01262;C00386;C00555;C05665
cvr00590	Arachidonic acid metabolism - Chlorella variabilis	3	C05951;C05964;C00157	9	C00584;C05951;C05964;C06462;C00157;C02166;C05963;C06315;C05957
cvr00960	Tropane, piperidine and pyridine alkaloid biosynthesis - Chlorella variabilis	3	C06180;C04092;C10858	9	C00253;C00408;C00047;C01746;C00079;C06180;C00407;C04092;C10858
cvr00240	Pyrimidine metabolism - Chlorella variabilis	2	C00106;C00055	9	C00380;C00106;C00055;C02376;C00299;C00064;C00881;C02067;C01168
cvr00360	Phenylalanine metabolism - Chlorella variabilis	2	C03519;C05853	8	C00079;C00601;C00082;C03519;C00180;C02505;C05598;C05853
cvr00750	Vitamin B6 metabolism - Chlorella variabilis	2	C00314;C00847	4	C00314;C00534;C00847;C00250
cvr00760	Nicotinate and nicotinamide metabolism - Chlorella variabilis	2	C00153;C01004	7	C00049;C00153;C00253;C01004;C00003;C05842;C05843
cvr00780	Biotin metabolism - Chlorella variabilis	2	C01909;C00120	3	C00047;C01909;C00120
cvr00860	Porphyrin and chlorophyll metabolism - Chlorella variabilis	2	C03114;C00500	6	C03114;C00188;C00025;C01079;C00500;C00037
cvr00966	Glucosinolate biosynthesis - Chlorella variabilis	2	C00078;C01180	8	C00183;C00079;C00123;C00073;C00407;C00082;C00078;C01180
cvr00970	Aminoacyl-tRNA biosynthesis - Chlorella variabilis	2	C01005;C00078	18	C00049;C00183;C00047;C00065;C00079;C00188;C00123;C00025;C00073;C00407;C00152;C00082;C00062;C01005;C00078;C00148;C00064;C00037
cvr01040	Biosynthesis of unsaturated fatty acids - Chlorella variabilis	2	C16525;C00712	2	C16525;C00712
cvr01210	2-Oxocarboxylic acid metabolism - Chlorella variabilis	2	C00078;C01180	12	C00049;C00183;C00047;C00079;C00123;C00025;C00073;C00407;C00082;C00956;C00078;C01180

## Sheet: NEG AE+ vs control
Pathway	Description	# compounds (dem)	Compounds (dem)	# compounds (all)	Compounds (all)
cvr01100	Metabolic pathways - Chlorella variabilis	89	C00133;C02237;C00148;C00037;C06424;C00489;C00791;C00219;C00090;C02835;C00042;C06563;C00385;C01468;C06426;C02679;C00253;C01909;C00108;C02341;C01384;C00062;C00152;C00295;C01732;C00294;C00437;C00275;C00532;C00387;C00380;C01005;C00188;C02565;C00417;C01772;C00232;C06730;C00624;C00864;C00137;C00575;C00547;C00620;C00212;C00311;C01262;C00020;C01620;C00055;C01367;C00021;C00065;C00330;C00257;C00366;C00116;…	180	C00048;C00213;C00022;C00183;C00160;C00133;C02237;C00147;C00186;C00148;C00037;C06424;C00106;C00489;C00791;C00219;C00090;C02835;C00042;C06563;C01546;C00490;C00385;C01468;C02632;C00025;C06426;C00497;C02679;C00253;C00423;C01909;C01762;C00431;C00108;C02341;C00122;C00299;C01384;C00099;C00062;C01089;C00152;C00386;C00295;C01732;C00166;C00049;C02226;C00135;C01216;C00047;C00082;C00043;C00089;C00294;C00437;…
cvr01110	Biosynthesis of secondary metabolites - Chlorella variabilis	31	C00148;C00037;C00042;C06563;C00385;C10208;C00253;C00108;C00062;C00152;C00437;C00275;C00188;C00417;C01772;C00624;C00864;C00311;C00020;C00065;C00257;C00130;C00072;C16357;C00956;C05901;C00353;C00355;C01557;C07593;C00251	66	C00048;C00022;C00183;C00160;C00186;C00148;C00037;C00042;C06563;C00385;C00025;C10208;C00253;C00423;C01762;C00108;C00122;C00099;C00062;C00152;C00166;C00049;C00135;C00047;C00082;C00437;C00275;C00188;C00417;C01772;C00079;C01083;C00624;C00864;C00311;C00020;C00065;C00196;C00257;C00073;C02504;C10462;C00168;C00263;C00354;C00130;C00008;C00072;C00109;C05619;C16357;C00493;C00233;C00255;C00956;C05901;C07481;…
cvr02010	ABC transporters - Chlorella variabilis	16	C00148;C00037;C00062;C00294;C00387;C00188;C00137;C00212;C00065;C00330;C00116;C05512;C00064;C00526;C00159;C00120	33	C00183;C00148;C00037;C00025;C01762;C00299;C00062;C00049;C00135;C00047;C00089;C00294;C00387;C00188;C00079;C01083;C00475;C00137;C00212;C00065;C00330;C00116;C05512;C00064;C00526;C00379;C00159;C00255;C00120;C00121;C00041;C00140;C00559
cvr00230	Purine metabolism - Chlorella variabilis	15	C00037;C00385;C00294;C00387;C00575;C00620;C00212;C00020;C01367;C00330;C00366;C05512;C00064;C00130;C00360	23	C00048;C00147;C00037;C00385;C01762;C00294;C00242;C00387;C00575;C00620;C00212;C00020;C01367;C00330;C00262;C00366;C05512;C00064;C00130;C00008;C00144;C00360;C00559
cvr01230	Biosynthesis of amino acids - Chlorella variabilis	15	C00148;C00037;C00108;C00062;C00152;C00437;C01005;C00188;C00624;C00311;C00021;C00065;C00064;C00956;C00251	32	C00022;C00183;C00148;C00037;C00025;C00108;C00062;C00152;C00166;C00049;C00135;C00047;C00082;C00437;C01005;C00188;C00079;C00624;C00311;C00021;C00065;C00073;C02504;C00064;C00263;C00109;C00493;C00233;C00956;C00041;C00251;C03406
cvr00240	Pyrimidine metabolism - Chlorella variabilis	10	C00295;C00380;C00055;C00064;C00526;C00364;C00105;C00239;C00337;C00365	17	C00106;C00299;C00099;C00295;C00380;C00475;C00055;C00429;C00064;C00526;C00364;C00105;C00239;C02067;C00383;C00337;C00365
cvr01040	Biosynthesis of unsaturated fatty acids - Chlorella variabilis	9	C00712;C16527;C00219;C01530;C16525;C06426;C06428;C00249;C16513	9	C00712;C16527;C00219;C01530;C16525;C06426;C06428;C00249;C16513
cvr00970	Aminoacyl-tRNA biosynthesis - Chlorella variabilis	8	C00148;C00037;C00062;C00152;C01005;C00188;C00065;C00064	17	C00183;C00148;C00037;C00025;C00062;C00152;C00049;C00135;C00047;C00082;C01005;C00188;C00079;C00065;C00073;C00064;C00041
cvr01200	Carbon metabolism - Chlorella variabilis	8	C00037;C00042;C01732;C01005;C00232;C00311;C00065;C00257	19	C00048;C00022;C00160;C00037;C00042;C00025;C00122;C01732;C00049;C01005;C00232;C00311;C00065;C00257;C00168;C00354;C00345;C00440;C00041
cvr00630	Glyoxylate and dicarboxylate metabolism - Chlorella variabilis	7	C00037;C00042;C01732;C00417;C00311;C00065;C00064	12	C00048;C00022;C00160;C00037;C00042;C00025;C01732;C00417;C00311;C00065;C00064;C00168
cvr00360	Phenylalanine metabolism - Chlorella variabilis	6	C00042;C01772;C04148;C05629;C05607;C01586	15	C00022;C00042;C00423;C00122;C00166;C00082;C01772;C00079;C03519;C07086;C04148;C05629;C05607;C01198;C01586
cvr00590	Arachidonic acid metabolism - Chlorella variabilis	6	C00219;C13809;C04805;C02165;C14810;C05957	6	C00219;C13809;C04805;C02165;C14810;C05957
cvr00061	Fatty acid biosynthesis - Chlorella variabilis	5	C06424;C00712;C01530;C02679;C00249	6	C06424;C00712;C01530;C02679;C00383;C00249
cvr00310	Lysine degradation - Chlorella variabilis	5	C00037;C00489;C00042;C03196;C00956	8	C00037;C00489;C00042;C00431;C00047;C02727;C03196;C00956
cvr00330	Arginine and proline metabolism - Chlorella variabilis	5	C00148;C00791;C00062;C05942;C02565	10	C00048;C00213;C00022;C00148;C00791;C00025;C00431;C00062;C05942;C02565
cvr00350	Tyrosine metabolism - Chlorella variabilis	5	C00042;C01384;C00232;C00547;C00355	12	C00022;C00042;C00122;C01384;C00082;C00232;C00547;C05580;C10447;C00355;C03758;C05582
cvr00591	Linoleic acid metabolism - Chlorella variabilis	5	C04056;C00219;C06426;C14828;C14765	5	C04056;C00219;C06426;C14828;C14765
cvr00760	Nicotinate and nicotinamide metabolism - Chlorella variabilis	5	C00042;C00253;C01384;C00232;C03722	8	C00022;C00042;C00253;C00122;C01384;C00049;C00232;C03722
cvr01210	2-Oxocarboxylic acid metabolism - Chlorella variabilis	5	C00437;C00417;C00624;C00311;C00956	18	C00022;C00183;C00025;C00166;C00049;C02226;C00047;C00082;C00437;C00417;C00079;C00624;C00311;C00073;C02504;C00109;C00233;C00956
cvr00052	Galactose metabolism - Chlorella variabilis	4	C00137;C00116;C00446;C00159	9	C01216;C00089;C01697;C00137;C00116;C00446;C01235;C00159;C01613
cvr00220	Arginine biosynthesis - Chlorella variabilis	4	C00062;C00437;C00624;C00064	8	C00025;C00122;C00062;C00049;C00437;C00624;C00064;C03406
cvr00250	Alanine, aspartate and glutamate metabolism - Chlorella variabilis	4	C00042;C00152;C00232;C00064	12	C00022;C00042;C00025;C00122;C00152;C00049;C00232;C01042;C00064;C12270;C00041;C03406
cvr00260	Glycine, serine and threonine metabolism - Chlorella variabilis	4	C00037;C01005;C00188;C00065	12	C00048;C00213;C00022;C00037;C00049;C01005;C00188;C05519;C00065;C00168;C00263;C00109
cvr00380	Tryptophan metabolism - Chlorella variabilis	4	C00108;C05643;C00954;C03722	9	C00108;C01717;C00632;C02470;C05653;C05643;C00954;C05635;C03722
cvr00020	Citrate cycle (TCA cycle) - Chlorella variabilis	3	C00042;C00417;C00311	5	C00022;C00042;C00122;C00417;C00311
cvr00053	Ascorbate and aldarate metabolism - Chlorella variabilis	3	C00137;C01620;C00072	8	C00022;C00137;C01620;C01040;C00879;C15923;C00072;C00191
cvr00261	Monobactam biosynthesis - Chlorella variabilis	3	C00062;C00188;C00065	6	C00022;C00062;C00049;C00082;C00188;C00065
cvr00270	Cysteine and methionine metabolism - Chlorella variabilis	3	C01005;C00021;C00065	10	C00022;C00049;C01005;C00021;C00065;C00073;C00263;C00109;C00170;C00041
cvr00410	beta-Alanine metabolism - Chlorella variabilis	3	C00864;C01262;C03722	10	C00106;C00099;C00386;C00049;C00135;C00864;C01262;C00429;C00383;C03722
cvr00460	Cyanoamino acid metabolism - Chlorella variabilis	3	C00037;C00152;C00065	7	C00183;C00037;C00152;C00049;C00082;C00079;C00065
cvr00520	Amino sugar and nucleotide sugar metabolism - Chlorella variabilis	3	C00275;C00446;C00159	6	C00043;C00275;C00446;C00159;C00191;C00140
cvr00650	Butanoate metabolism - Chlorella variabilis	3	C00042;C01384;C00232	8	C00022;C00042;C00025;C00497;C00122;C01384;C01089;C00232
cvr00660	C5-Branched dibasic acid metabolism - Chlorella variabilis	3	C02341;C01732;C00417	9	C00048;C00022;C00490;C00025;C02341;C01732;C02226;C00417;C00109
cvr00750	Vitamin B6 metabolism - Chlorella variabilis	3	C00232;C00314;C00250	4	C00232;C00314;C00847;C00250
cvr00960	Tropane, piperidine and pyridine alkaloid biosynthesis - Chlorella variabilis	3	C00253;C05607;C10858	6	C00253;C00166;C00047;C00079;C05607;C10858
cvr00030	Pentose phosphate pathway - Chlorella variabilis	2	C00620;C00257	6	C00022;C00620;C00257;C00121;C00345;C00673
cvr00040	Pentose and glucuronate interconversions - Chlorella variabilis	2	C00532;C00116	7	C00022;C00532;C00116;C00310;C00379;C00191;C00474
cvr00051	Fructose and mannose metabolism - Chlorella variabilis	2	C00275;C00159	3	C00186;C00275;C00159
cvr00071	Fatty acid degradation - Chlorella variabilis	2	C00489;C00249	2	C00489;C00249
cvr00130	Ubiquinone and other terpenoid-quinone biosynthesis - Chlorella variabilis	2	C00353;C00251	4	C00423;C00082;C00353;C00251
cvr00190	Oxidative phosphorylation - Chlorella variabilis	2	C00042;C00013	4	C00042;C00122;C00013;C00008
cvr00232	Caffeine metabolism - Chlorella variabilis	2	C00385;C16357	5	C00048;C00385;C01762;C16357;C07481
cvr00340	Histidine metabolism - Chlorella variabilis	2	C02835;C01262	7	C02835;C00025;C00386;C00049;C00135;C01262;C00785
cvr00400	Phenylalanine, tyrosine and tryptophan biosynthesis - Chlorella variabilis	2	C00108;C00251	8	C00108;C00166;C00082;C00079;C00354;C00493;C00587;C00251
cvr00480	Glutathione metabolism - Chlorella variabilis	2	C00037;C00072	4	C00037;C00025;C00072;C03740
cvr00600	Sphingolipid metabolism - Chlorella variabilis	2	C00065;C00346	2	C00065;C00346
cvr00620	Pyruvate metabolism - Chlorella variabilis	2	C00042;C03451	6	C00022;C00186;C00042;C00122;C02504;C03451
cvr00780	Biotin metabolism - Chlorella variabilis	2	C01909;C00120	3	C01909;C00047;C00120
cvr00860	Porphyrin and chlorophyll metabolism - Chlorella variabilis	2	C00037;C00188	3	C00037;C00025;C00188
cvr00920	Sulfur metabolism - Chlorella variabilis	2	C00042;C00065	3	C00042;C00065;C00263

## Sheet: NEG HE+ vs control
Pathway	Description	# compounds (dem)	Compounds (dem)	# compounds (all)	Compounds (all)
cvr01100	Metabolic pathways - Chlorella variabilis	102	C00022;C00183;C00133;C02237;C00186;C00148;C00037;C06424;C00106;C00791;C00219;C00090;C02835;C00042;C06563;C01546;C00490;C02632;C00025;C06426;C02679;C00253;C00423;C01909;C00431;C02341;C00299;C01384;C00062;C01089;C00152;C00295;C01732;C00049;C02226;C00135;C01216;C00082;C00275;C00532;C00387;C00380;C01005;C00188;C02565;C00417;C00079;C00232;C01083;C06730;C00864;C00137;C00575;C00620;C00212;C00311;C00020;…	180	C00048;C00213;C00022;C00183;C00160;C00133;C02237;C00147;C00186;C00148;C00037;C06424;C00106;C00489;C00791;C00219;C00090;C02835;C00042;C06563;C01546;C00490;C00385;C01468;C02632;C00025;C06426;C00497;C02679;C00253;C00423;C01909;C01762;C00431;C00108;C02341;C00122;C00299;C01384;C00099;C00062;C01089;C00152;C00386;C00295;C01732;C00166;C00049;C02226;C00135;C01216;C00047;C00082;C00043;C00089;C00294;C00437;…
cvr01110	Biosynthesis of secondary metabolites - Chlorella variabilis	35	C00022;C00183;C00186;C00148;C00037;C00042;C06563;C00025;C00253;C00423;C00062;C00152;C00049;C00135;C00082;C00275;C00188;C00417;C00079;C01083;C00864;C00311;C00020;C00065;C00257;C02504;C00130;C00109;C16357;C00233;C00255;C07481;C00345;C00355;C10443	66	C00048;C00022;C00183;C00160;C00186;C00148;C00037;C00042;C06563;C00385;C00025;C10208;C00253;C00423;C01762;C00108;C00122;C00099;C00062;C00152;C00166;C00049;C00135;C00047;C00082;C00437;C00275;C00188;C00417;C01772;C00079;C01083;C00624;C00864;C00311;C00020;C00065;C00196;C00257;C00073;C02504;C10462;C00168;C00263;C00354;C00130;C00008;C00072;C00109;C05619;C16357;C00493;C00233;C00255;C00956;C05901;C07481;…
cvr02010	ABC transporters - Chlorella variabilis	22	C00183;C00148;C00037;C00025;C00299;C00062;C00049;C00135;C00387;C00188;C00079;C01083;C00137;C00212;C00065;C00116;C00064;C00379;C00159;C00255;C00121;C00559	33	C00183;C00148;C00037;C00025;C01762;C00299;C00062;C00049;C00135;C00047;C00089;C00294;C00387;C00188;C00079;C01083;C00475;C00137;C00212;C00065;C00330;C00116;C05512;C00064;C00526;C00379;C00159;C00255;C00120;C00121;C00041;C00140;C00559
cvr01230	Biosynthesis of amino acids - Chlorella variabilis	20	C00022;C00183;C00148;C00037;C00025;C00062;C00152;C00049;C00135;C00082;C01005;C00188;C00079;C00311;C00021;C00065;C02504;C00064;C00109;C00233	32	C00022;C00183;C00148;C00037;C00025;C00108;C00062;C00152;C00166;C00049;C00135;C00047;C00082;C00437;C01005;C00188;C00079;C00624;C00311;C00021;C00065;C00073;C02504;C00064;C00263;C00109;C00493;C00233;C00956;C00041;C00251;C03406
cvr00970	Aminoacyl-tRNA biosynthesis - Chlorella variabilis	14	C00183;C00148;C00037;C00025;C00062;C00152;C00049;C00135;C00082;C01005;C00188;C00079;C00065;C00064	17	C00183;C00148;C00037;C00025;C00062;C00152;C00049;C00135;C00047;C00082;C01005;C00188;C00079;C00065;C00073;C00064;C00041
cvr00240	Pyrimidine metabolism - Chlorella variabilis	13	C00106;C00299;C00295;C00380;C00055;C00429;C00064;C00364;C00105;C00239;C02067;C00383;C00365	17	C00106;C00299;C00099;C00295;C00380;C00475;C00055;C00429;C00064;C00526;C00364;C00105;C00239;C02067;C00383;C00337;C00365
cvr01200	Carbon metabolism - Chlorella variabilis	12	C00022;C00037;C00042;C00025;C01732;C00049;C01005;C00232;C00311;C00065;C00257;C00345	19	C00048;C00022;C00160;C00037;C00042;C00025;C00122;C01732;C00049;C01005;C00232;C00311;C00065;C00257;C00168;C00354;C00345;C00440;C00041
cvr01210	2-Oxocarboxylic acid metabolism - Chlorella variabilis	12	C00022;C00183;C00025;C00049;C02226;C00082;C00417;C00079;C00311;C02504;C00109;C00233	18	C00022;C00183;C00025;C00166;C00049;C02226;C00047;C00082;C00437;C00417;C00079;C00624;C00311;C00073;C02504;C00109;C00233;C00956
cvr00230	Purine metabolism - Chlorella variabilis	10	C00037;C00387;C00575;C00620;C00212;C00020;C00262;C00064;C00130;C00559	23	C00048;C00147;C00037;C00385;C01762;C00294;C00242;C00387;C00575;C00620;C00212;C00020;C01367;C00330;C00262;C00366;C05512;C00064;C00130;C00008;C00144;C00360;C00559
cvr00630	Glyoxylate and dicarboxylate metabolism - Chlorella variabilis	9	C00022;C00037;C00042;C00025;C01732;C00417;C00311;C00065;C00064	12	C00048;C00022;C00160;C00037;C00042;C00025;C01732;C00417;C00311;C00065;C00064;C00168
cvr00360	Phenylalanine metabolism - Chlorella variabilis	8	C00022;C00042;C00423;C00082;C00079;C05629;C01198;C01586	15	C00022;C00042;C00423;C00122;C00166;C00082;C01772;C00079;C03519;C07086;C04148;C05629;C05607;C01198;C01586
cvr00660	C5-Branched dibasic acid metabolism - Chlorella variabilis	8	C00022;C00490;C00025;C02341;C01732;C02226;C00417;C00109	9	C00048;C00022;C00490;C00025;C02341;C01732;C02226;C00417;C00109
cvr01040	Biosynthesis of unsaturated fatty acids - Chlorella variabilis	8	C00712;C16527;C00219;C16525;C06426;C06428;C00249;C16513	9	C00712;C16527;C00219;C01530;C16525;C06426;C06428;C00249;C16513
cvr00052	Galactose metabolism - Chlorella variabilis	7	C01216;C00137;C00116;C00446;C01235;C00159;C01613	9	C01216;C00089;C01697;C00137;C00116;C00446;C01235;C00159;C01613
cvr00250	Alanine, aspartate and glutamate metabolism - Chlorella variabilis	7	C00022;C00042;C00025;C00152;C00049;C00232;C00064	12	C00022;C00042;C00025;C00122;C00152;C00049;C00232;C01042;C00064;C12270;C00041;C03406
cvr00260	Glycine, serine and threonine metabolism - Chlorella variabilis	7	C00022;C00037;C00049;C01005;C00188;C00065;C00109	12	C00048;C00213;C00022;C00037;C00049;C01005;C00188;C05519;C00065;C00168;C00263;C00109
cvr00290	Valine, leucine and isoleucine biosynthesis - Chlorella variabilis	7	C00022;C00183;C02226;C00188;C02504;C00109;C00233	7	C00022;C00183;C02226;C00188;C02504;C00109;C00233
cvr00330	Arginine and proline metabolism - Chlorella variabilis	7	C00022;C00148;C00791;C00025;C00431;C00062;C02565	10	C00048;C00213;C00022;C00148;C00791;C00025;C00431;C00062;C05942;C02565
cvr00350	Tyrosine metabolism - Chlorella variabilis	7	C00022;C00042;C01384;C00082;C00232;C05580;C00355	12	C00022;C00042;C00122;C01384;C00082;C00232;C00547;C05580;C10447;C00355;C03758;C05582
cvr00410	beta-Alanine metabolism - Chlorella variabilis	7	C00106;C00049;C00135;C00864;C00429;C00383;C03722	10	C00106;C00099;C00386;C00049;C00135;C00864;C01262;C00429;C00383;C03722
cvr00460	Cyanoamino acid metabolism - Chlorella variabilis	7	C00183;C00037;C00152;C00049;C00082;C00079;C00065	7	C00183;C00037;C00152;C00049;C00082;C00079;C00065
cvr00760	Nicotinate and nicotinamide metabolism - Chlorella variabilis	7	C00022;C00042;C00253;C01384;C00049;C00232;C03722	8	C00022;C00042;C00253;C00122;C01384;C00049;C00232;C03722
cvr00040	Pentose and glucuronate interconversions - Chlorella variabilis	6	C00022;C00532;C00116;C00310;C00379;C00191	7	C00022;C00532;C00116;C00310;C00379;C00191;C00474
cvr00261	Monobactam biosynthesis - Chlorella variabilis	6	C00022;C00062;C00049;C00082;C00188;C00065	6	C00022;C00062;C00049;C00082;C00188;C00065
cvr00270	Cysteine and methionine metabolism - Chlorella variabilis	6	C00022;C00049;C01005;C00021;C00065;C00109	10	C00022;C00049;C01005;C00021;C00065;C00073;C00263;C00109;C00170;C00041
cvr00590	Arachidonic acid metabolism - Chlorella variabilis	6	C00219;C13809;C04805;C02165;C14810;C05957	6	C00219;C13809;C04805;C02165;C14810;C05957
cvr00650	Butanoate metabolism - Chlorella variabilis	6	C00022;C00042;C00025;C01384;C01089;C00232	8	C00022;C00042;C00025;C00497;C00122;C01384;C01089;C00232
cvr00770	Pantothenate and CoA biosynthesis - Chlorella variabilis	6	C00022;C00183;C00106;C00049;C00864;C00429	7	C00022;C00183;C00106;C00099;C00049;C00864;C00429
cvr00030	Pentose phosphate pathway - Chlorella variabilis	5	C00022;C00620;C00257;C00121;C00345	6	C00022;C00620;C00257;C00121;C00345;C00673
cvr00061	Fatty acid biosynthesis - Chlorella variabilis	5	C06424;C00712;C02679;C00383;C00249	6	C06424;C00712;C01530;C02679;C00383;C00249
cvr00020	Citrate cycle (TCA cycle) - Chlorella variabilis	4	C00022;C00042;C00417;C00311	5	C00022;C00042;C00122;C00417;C00311
cvr00053	Ascorbate and aldarate metabolism - Chlorella variabilis	4	C00022;C00137;C01620;C00191	8	C00022;C00137;C01620;C01040;C00879;C15923;C00072;C00191
cvr00220	Arginine biosynthesis - Chlorella variabilis	4	C00025;C00062;C00049;C00064	8	C00025;C00122;C00062;C00049;C00437;C00624;C00064;C03406
cvr00340	Histidine metabolism - Chlorella variabilis	4	C02835;C00025;C00049;C00135	7	C02835;C00025;C00386;C00049;C00135;C01262;C00785
cvr00380	Tryptophan metabolism - Chlorella variabilis	4	C00632;C02470;C00954;C03722	9	C00108;C01717;C00632;C02470;C05653;C05643;C00954;C05635;C03722
cvr00520	Amino sugar and nucleotide sugar metabolism - Chlorella variabilis	4	C00275;C00446;C00159;C00191	6	C00043;C00275;C00446;C00159;C00191;C00140
cvr00620	Pyruvate metabolism - Chlorella variabilis	4	C00022;C00186;C00042;C02504	6	C00022;C00186;C00042;C00122;C02504;C03451
cvr00640	Propanoate metabolism - Chlorella variabilis	4	C00186;C00042;C05984;C00109	5	C00186;C00042;C00099;C05984;C00109
cvr00966	Glucosinolate biosynthesis - Chlorella variabilis	4	C00183;C00082;C00079;C00233	5	C00183;C00082;C00079;C00073;C00233
cvr00010	Glycolysis / Gluconeogenesis - Chlorella variabilis	3	C00022;C00186;C06186	3	C00022;C00186;C06186
cvr00051	Fructose and mannose metabolism - Chlorella variabilis	3	C00186;C00275;C00159	3	C00186;C00275;C00159
cvr00310	Lysine degradation - Chlorella variabilis	3	C00037;C00042;C00431	8	C00037;C00489;C00042;C00431;C00047;C02727;C03196;C00956
cvr00480	Glutathione metabolism - Chlorella variabilis	3	C00037;C00025;C03740	4	C00037;C00025;C00072;C03740
cvr00591	Linoleic acid metabolism - Chlorella variabilis	3	C00219;C06426;C14828	5	C04056;C00219;C06426;C14828;C14765
cvr00730	Thiamine metabolism - Chlorella variabilis	3	C00022;C00037;C00082	3	C00022;C00037;C00082
cvr00860	Porphyrin and chlorophyll metabolism - Chlorella variabilis	3	C00037;C00025;C00188	3	C00037;C00025;C00188
cvr00940	Phenylpropanoid biosynthesis - Chlorella variabilis	3	C00423;C00082;C00079	6	C00423;C00082;C01772;C00079;C05619;C05627
cvr00960	Tropane, piperidine and pyridine alkaloid biosynthesis - Chlorella variabilis	3	C00253;C00079;C10858	6	C00253;C00166;C00047;C00079;C05607;C10858
cvr00130	Ubiquinone and other terpenoid-quinone biosynthesis - Chlorella variabilis	2	C00423;C00082	4	C00423;C00082;C00353;C00251
cvr00190	Oxidative phosphorylation - Chlorella variabilis	2	C00042;C00013	4	C00042;C00122;C00013;C00008
cvr00232	Caffeine metabolism - Chlorella variabilis	2	C16357;C07481	5	C00048;C00385;C01762;C16357;C07481
cvr00280	Valine, leucine and isoleucine degradation - Chlorella variabilis	2	C00183;C00233	2	C00183;C00233
cvr00400	Phenylalanine, tyrosine and tryptophan biosynthesis - Chlorella variabilis	2	C00082;C00079	8	C00108;C00166;C00082;C00079;C00354;C00493;C00587;C00251
cvr00430	Taurine and hypotaurine metabolism - Chlorella variabilis	2	C00022;C00025	3	C00022;C00025;C00041
cvr00440	Phosphonate and phosphinate metabolism - Chlorella variabilis	2	C00022;C00037	2	C00022;C00037
cvr00562	Inositol phosphate metabolism - Chlorella variabilis	2	C00137;C00191	2	C00137;C00191
cvr00600	Sphingolipid metabolism - Chlorella variabilis	2	C00065;C00346	2	C00065;C00346
cvr00710	Carbon fixation in photosynthetic organisms - Chlorella variabilis	2	C00022;C00049	4	C00022;C00049;C00354;C00041
cvr00910	Nitrogen metabolism - Chlorella variabilis	2	C00025;C00064	2	C00025;C00064
cvr00920	Sulfur metabolism - Chlorella variabilis	2	C00042;C00065	3	C00042;C00065;C00263
cvr00950	Isoquinoline alkaloid biosynthesis - Chlorella variabilis	2	C00082;C00355	3	C00082;C00355;C03758
cvr00965	Betalain biosynthesis - Chlorella variabilis	2	C00082;C00355	3	C00082;C00355;C03758
cvr01212	Fatty acid metabolism - Chlorella variabilis	2	C00383;C00249	2	C00383;C00249
